# Supplementary material for: [5,10,15,20-Tetra­kis(4-meth­oxy­phen­yl)porphyrinato]zinc di­chloro­methane disolvate
Source: Acta Crystallogr Sect E Struct Rep Online. 2013 Jul 24;69(Pt 8):m471. doi: 10.1107/S1600536813019338 (PMC3793700; doi:10.1107/S1600536813019338)
Supplement: Supplementary file 1 [file e-69-0m471-sup1.cif]

##############################################################################
#                                                                            #
# This CIF contains the data in a paper accepted for publication in          #
# Acta Crystallographica Section E. It conforms to the requirements of       #
# Notes for Authors for Acta Crystallographica Section E, and has been       #
# peer reviewed under the auspices of the IUCr Commission on Journals.       #
#                                                                            #
# Full details of the Crystallographic Information File format               #
# are given in the paper "The Crystallographic Information File (CIF):       #
# a New Standard Archive File for Crystallography" by S. R. Hall, F. H.      #
# Allen and I. D. Brown [Acta Cryst. (1991), A47, 655-685].                  #
#                                                                            #
# The current version of the core CIF dictionary is obtainable from          #
# ftp://ftp.iucr.org/pub/cif_core.dic.                                       #
#                                                                            #
# Software is freely available for graphical display of the structure(s)     #
# in this CIF. For information consult the CIF software page                 #
# http://www.iucr.org/resources/cif/software.                                #
#                                                                            #
# This file may be used for bona fide research purposes within the           #
# scientific community so long as proper attribution is given to the journal # 
# article from which it was obtained.                                        #
#                                                                            #
##############################################################################
data_global
_audit_creation_method     'WinGX routine CIF_UPDATE'
_audit_conform_dict_name     cif_core.dic
_audit_conform_dict_version     2.3
_journal_date_recd_electronic     2013-07-02
_journal_date_accepted     2013-07-12
_journal_name_full     'Acta Crystallographica, Section E'
_journal_year     2013
_journal_volume     69
_journal_issue      8
_journal_page_first     m471
_journal_page_last     m471
_journal_paper_category     QM
_journal_paper_doi     10.1107/S1600536813019338
_journal_coeditor_code     LH5631
_publ_contact_author_name     'Gould, Stephanie L.'
_publ_contact_author_address
;
Department of Chemistry
Austin College
900 North Grand, Suite 61580
Sherman, TX 75090-4400
USA
;
_publ_contact_author_email     'sgould@austincollege.edu'
_publ_contact_author_fax     '00(903)8132420'
_publ_contact_author_phone     '00(903)8132239'
_publ_section_title
;
[5,10,15,20-Tetrakis(4-methoxyphenyl)porphyrinato]zinc dichloromethane
disolvate
;
loop_
    _publ_author_name
    _publ_author_address
    'McGill, Sean'
;
Department of Chemistry
Austin College
900 North Grand
Sherman, TX 75090-4400
USA
;
    'Vladimir N. Nesterov'
;
Department of Chemistry
University of North Texas
Denton, TX 76203-5017
USA
;
    'Stephanie L. Gould'
;
Department of Chemistry
Austin College
900 North Grand
Sherman, TX 75090-4400
USA
;
data_I
_audit_creation_method     SHELXL-97
_chemical_name_systematic
;
[5,10,15,20-Tetrakis(4-methoxyphenyl)porphyrinato]zinc dichloromethane
disolvate
;
_chemical_formula_moiety     'C48 H36 N4 O4 Zn, 2(C H2 Cl2)'
_chemical_formula_sum     'C50 H40 Cl4 N4 O4 Zn'
_chemical_formula_iupac     '[Zn (C48 H36 N4 O4)], 2C H2 Cl2'
_chemical_formula_weight     968.03
_symmetry_cell_setting     monoclinic
_symmetry_space_group_name_H-M     'P 21/c'
_symmetry_space_group_name_Hall     '-P 2ybc'
loop_
    _symmetry_equiv_pos_as_xyz
    'x, y, z'
    '-x, y+1/2, -z+1/2'
    '-x, -y, -z'
    'x, -y-1/2, z-1/2'
_cell_length_a     11.4189(9)
_cell_length_b     10.6877(9)
_cell_length_c     18.3778(15)
_cell_angle_alpha     90.00
_cell_angle_beta     106.0220(10)
_cell_angle_gamma     90.00
_cell_volume     2155.7(3)
_cell_formula_units_Z     2
_cell_measurement_reflns_used     8489
_cell_measurement_theta_min     2.23
_cell_measurement_theta_max     27.10
_cell_measurement_temperature     100(2)
_exptl_crystal_description     plate
_exptl_crystal_colour     red
_exptl_crystal_size_max     0.18
_exptl_crystal_size_mid     0.16
_exptl_crystal_size_min     0.09
_exptl_crystal_density_diffrn     1.491
_exptl_crystal_density_meas     ?
_exptl_crystal_density_method     'not measured'
_exptl_crystal_F_000     996
_exptl_absorpt_coefficient_mu     0.870
_exptl_absorpt_correction_type     multi-scan
_exptl_absorpt_process_details     '(SADABS; Bruker, 2007)'
_exptl_absorpt_correction_T_min     0.8605
_exptl_absorpt_correction_T_max     0.9258
_diffrn_ambient_temperature     100(2)
_diffrn_radiation_type     MoK\a
_diffrn_radiation_wavelength     0.71073
_diffrn_radiation_source     'fine-focus sealed tube'
_diffrn_radiation_monochromator     graphite
_diffrn_measurement_device_type     'Bruker APEXII CCD'
_diffrn_measurement_method     '\w scans'
_diffrn_detector_area_resol_mean     ?
_diffrn_reflns_number     25964
_diffrn_reflns_av_R_equivalents     0.0363
_diffrn_reflns_av_sigmaI/netI     0.0251
_diffrn_reflns_theta_min     1.86
_diffrn_reflns_theta_max     27.13
_diffrn_reflns_theta_full     27.13
_diffrn_measured_fraction_theta_max     0.999
_diffrn_measured_fraction_theta_full     0.999
_diffrn_reflns_limit_h_min     -14
_diffrn_reflns_limit_h_max     14
_diffrn_reflns_limit_k_min     -13
_diffrn_reflns_limit_k_max     13
_diffrn_reflns_limit_l_min     -23
_diffrn_reflns_limit_l_max     23
_refine_special_details
;
Refinement of <i>F</i>^2^ against ALL reflections. The weighted <i>R</i>-factor
<i>wR</i> and goodness of fit <i>S</i> are based on <i>F</i>^2^, conventional
<i>R</i>-factors <i>R</i> are based on <i>F</i>, with <i>F</i> set to zero for
negative <i>F</i>^2^. The threshold expression of <i>F</i>^2^ >
\s(<i>F</i>^2^) is used only for calculating <i>R</i>-factors(gt) <i>etc</i>.
and is not relevant to the choice of reflections for refinement.
<i>R</i>-factors based on <i>F</i>^2^ are statistically about twice as large
as those based on <i>F</i>, and <i>R</i>- factors based on ALL data will be
even larger.
;
_reflns_number_total     4763
_reflns_number_gt     4022
_reflns_threshold_expression     I>2\s(I)
_refine_ls_structure_factor_coef     Fsqd
_refine_ls_matrix_type     full
_refine_ls_R_factor_all     0.0479
_refine_ls_R_factor_gt     0.0389
_refine_ls_wR_factor_gt     0.1151
_refine_ls_wR_factor_ref     0.1211
_refine_ls_goodness_of_fit_ref     1.060
_refine_ls_restrained_S_all     1.060
_refine_ls_number_reflns     4763
_refine_ls_number_parameters     288
_refine_ls_number_restraints     0
_refine_ls_hydrogen_treatment     constr
_refine_ls_weighting_scheme     calc
_refine_ls_weighting_details
         'calc w=1/[\s^2^(Fo^2^)+(0.0650P)^2^+2.7500P] where P=(Fo^2^+2Fc^2^)/3'
_atom_sites_solution_hydrogens     geom
_atom_sites_solution_primary     direct
_atom_sites_solution_secondary     difmap
_refine_ls_shift/su_max     0.001
_refine_ls_shift/su_mean     0.000
_refine_diff_density_max     0.518
_refine_diff_density_min     -0.783
_refine_ls_extinction_method     none
_refine_ls_extinction_coef     ?
loop_
    _atom_type_symbol
    _atom_type_description
    _atom_type_scat_dispersion_real
    _atom_type_scat_dispersion_imag
    _atom_type_scat_source
    'C' 'C' 0.0033 0.0016
                         'International Tables Vol C Tables 4.2.6.8 and 6.1.1.4'
    'H' 'H' 0.0000 0.0000
                         'International Tables Vol C Tables 4.2.6.8 and 6.1.1.4'
    'N' 'N' 0.0061 0.0033
                         'International Tables Vol C Tables 4.2.6.8 and 6.1.1.4'
    'O' 'O' 0.0106 0.0060
                         'International Tables Vol C Tables 4.2.6.8 and 6.1.1.4'
    'Cl' 'Cl' 0.1484 0.1585
                         'International Tables Vol C Tables 4.2.6.8 and 6.1.1.4'
    'Zn' 'Zn' 0.2839 1.4301
                         'International Tables Vol C Tables 4.2.6.8 and 6.1.1.4'
_computing_data_collection     'APEX2 (Bruker, 2007)'
_computing_cell_refinement     'APEX2 (Bruker, 2007)'
_computing_data_reduction     'SAINT (Bruker, 2007)'
_computing_structure_solution     'SHELXS97 (Sheldrick, 2008)'
_computing_structure_refinement     'SHELXL97 (Sheldrick, 2008)'
_computing_molecular_graphics     'SHELXTL (Sheldrick, 2008)'
_computing_publication_material     'SHELXTL (Sheldrick, 2008)'
loop_
    _atom_site_type_symbol
    _atom_site_label
    _atom_site_fract_x
    _atom_site_fract_y
    _atom_site_fract_z
    _atom_site_U_iso_or_equiv
    _atom_site_adp_type
    _atom_site_calc_flag
    _atom_site_refinement_flags
    _atom_site_occupancy
    _atom_site_symmetry_multiplicity
    _atom_site_disorder_assembly
    _atom_site_disorder_group
    Zn Zn1 0.5000 0.5000 0.5000 0.01479(12) Uani d S 1 2 . .
    O O1 1.21590(16) 0.07022(16) 0.60189(10) 0.0223(4) Uani d . 1 1 . .
    O O2 0.61713(16) 0.78840(16) 0.05828(9) 0.0201(4) Uani d . 1 1 . .
    N N1 0.41041(17) 0.61512(18) 0.41296(10) 0.0145(4) Uani d . 1 1 . .
    N N2 0.63042(18) 0.46694(18) 0.44539(11) 0.0142(4) Uani d . 1 1 . .
    C C1 0.3021(2) 0.6756(2) 0.40660(13) 0.0152(4) Uani d . 1 1 . .
    C C2 0.2662(2) 0.7418(2) 0.33533(13) 0.0173(5) Uani d . 1 1 . .
    H H2A 0.1943 0.7902 0.3168 0.021 Uiso calc R 1 1 . .
    C C3 0.3537(2) 0.7220(2) 0.29996(13) 0.0167(5) Uani d . 1 1 . .
    H H3A 0.3553 0.7543 0.2521 0.020 Uiso calc R 1 1 . .
    C C4 0.4446(2) 0.6424(2) 0.34878(12) 0.0142(4) Uani d . 1 1 . .
    C C5 0.5489(2) 0.5967(2) 0.33117(12) 0.0144(4) Uani d . 1 1 . .
    C C6 0.6332(2) 0.5133(2) 0.37583(13) 0.0135(4) Uani d . 1 1 . .
    C C7 0.7383(2) 0.4640(2) 0.35629(13) 0.0162(4) Uani d . 1 1 . .
    H H7A 0.7611 0.4809 0.3113 0.019 Uiso calc R 1 1 . .
    C C8 0.7980(2) 0.3892(2) 0.41388(13) 0.0169(5) Uani d . 1 1 . .
    H H8A 0.8705 0.3433 0.4169 0.020 Uiso calc R 1 1 . .
    C C9 0.7306(2) 0.3921(2) 0.47033(13) 0.0150(4) Uani d . 1 1 . .
    C C10 0.7649(2) 0.3271(2) 0.53954(13) 0.0155(4) Uani d . 1 1 . .
    C C11 0.8824(2) 0.2566(2) 0.55693(13) 0.0159(4) Uani d . 1 1 . .
    C C12 0.8868(2) 0.1277(2) 0.56902(13) 0.0185(5) Uani d . 1 1 . .
    H H12A 0.8136 0.0837 0.5667 0.022 Uiso calc R 1 1 . .
    C C13 0.9966(2) 0.0620(2) 0.58442(13) 0.0185(5) Uani d . 1 1 . .
    H H13A 0.9979 -0.0257 0.5927 0.022 Uiso calc R 1 1 . .
    C C14 1.1036(2) 0.1257(2) 0.58752(13) 0.0185(5) Uani d . 1 1 . .
    C C15 1.1007(2) 0.2545(2) 0.57580(14) 0.0205(5) Uani d . 1 1 . .
    H H15A 1.1740 0.2983 0.5780 0.025 Uiso calc R 1 1 . .
    C C16 0.9916(2) 0.3189(2) 0.56091(14) 0.0186(5) Uani d . 1 1 . .
    H H16A 0.9909 0.4068 0.5533 0.022 Uiso calc R 1 1 . .
    C C17 0.5717(2) 0.6427(2) 0.25917(13) 0.0147(4) Uani d . 1 1 . .
    C C18 0.5972(2) 0.7688(2) 0.25110(13) 0.0168(5) Uani d . 1 1 . .
    H H18A 0.6038 0.8243 0.2924 0.020 Uiso calc R 1 1 . .
    C C19 0.6133(2) 0.8147(2) 0.18394(14) 0.0186(5) Uani d . 1 1 . .
    H H19A 0.6312 0.9007 0.1796 0.022 Uiso calc R 1 1 . .
    C C20 0.6031(2) 0.7344(2) 0.12281(13) 0.0170(5) Uani d . 1 1 . .
    C C21 0.5822(2) 0.6075(2) 0.13054(13) 0.0190(5) Uani d . 1 1 . .
    H H21A 0.5789 0.5515 0.0898 0.023 Uiso calc R 1 1 . .
    C C22 0.5662(2) 0.5631(2) 0.19847(13) 0.0179(5) Uani d . 1 1 . .
    H H22A 0.5512 0.4765 0.2034 0.021 Uiso calc R 1 1 . .
    C C23 1.2243(3) -0.0568(3) 0.62691(16) 0.0270(6) Uani d . 1 1 . .
    H H23A 1.3091 -0.0849 0.6380 0.041 Uiso calc R 1 1 . .
    H H23B 1.1728 -0.1095 0.5871 0.041 Uiso calc R 1 1 . .
    H H23C 1.1969 -0.0631 0.6728 0.041 Uiso calc R 1 1 . .
    C C24 0.6314(3) 0.7056(3) 0.00032(14) 0.0246(5) Uani d . 1 1 . .
    H H24A 0.6495 0.7542 -0.0405 0.037 Uiso calc R 1 1 . .
    H H24B 0.5559 0.6582 -0.0199 0.037 Uiso calc R 1 1 . .
    H H24C 0.6985 0.6475 0.0216 0.037 Uiso calc R 1 1 . .
    Cl Cl1 1.01616(7) 0.45221(7) 0.73715(4) 0.03743(19) Uani d . 1 1 . .
    Cl Cl2 1.07094(8) 0.24410(8) 0.84576(5) 0.0415(2) Uani d . 1 1 . .
    C C1A 1.0824(3) 0.3018(3) 0.75788(18) 0.0368(7) Uani d . 1 1 . .
    H H1AA 1.0412 0.2430 0.7173 0.044 Uiso calc R 1 1 . .
    H H1AB 1.1694 0.3061 0.7588 0.044 Uiso calc R 1 1 . .
loop_
    _atom_site_aniso_label
    _atom_site_aniso_U_11
    _atom_site_aniso_U_22
    _atom_site_aniso_U_33
    _atom_site_aniso_U_12
    _atom_site_aniso_U_13
    _atom_site_aniso_U_23
    Zn1 0.0168(2) 0.0172(2) 0.01254(19) 0.00349(14) 0.00769(14) 0.00333(14)
    O1 0.0186(8) 0.0200(9) 0.0287(10) 0.0055(7) 0.0072(7) 0.0018(7)
    O2 0.0284(9) 0.0212(9) 0.0140(8) 0.0031(7) 0.0114(7) 0.0047(7)
    N1 0.0169(9) 0.0151(9) 0.0131(9) 0.0005(7) 0.0068(7) 0.0004(7)
    N2 0.0175(9) 0.0137(9) 0.0125(9) 0.0005(7) 0.0061(7) 0.0008(7)
    C1 0.0165(11) 0.0139(10) 0.0152(11) -0.0001(8) 0.0046(9) 0.0004(8)
    C2 0.0174(11) 0.0186(11) 0.0157(11) 0.0015(9) 0.0042(9) 0.0021(9)
    C3 0.0196(11) 0.0166(11) 0.0143(11) 0.0000(9) 0.0057(9) 0.0014(9)
    C4 0.0176(11) 0.0121(10) 0.0134(10) -0.0019(8) 0.0051(8) 0.0002(8)
    C5 0.0192(11) 0.0127(10) 0.0126(10) -0.0025(8) 0.0067(8) -0.0011(8)
    C6 0.0172(11) 0.0117(10) 0.0131(10) -0.0017(8) 0.0069(8) -0.0014(8)
    C7 0.0196(11) 0.0166(11) 0.0151(11) -0.0004(9) 0.0093(9) -0.0010(8)
    C8 0.0187(11) 0.0160(11) 0.0191(11) 0.0007(9) 0.0103(9) -0.0001(9)
    C9 0.0166(10) 0.0150(10) 0.0149(10) -0.0011(8) 0.0068(8) -0.0010(9)
    C10 0.0169(11) 0.0143(10) 0.0164(11) 0.0004(8) 0.0062(9) -0.0001(8)
    C11 0.0188(11) 0.0173(11) 0.0127(10) 0.0019(9) 0.0062(9) 0.0014(8)
    C12 0.0208(12) 0.0187(12) 0.0178(11) -0.0012(9) 0.0081(9) 0.0012(9)
    C13 0.0234(12) 0.0157(11) 0.0178(11) 0.0021(9) 0.0081(9) 0.0025(9)
    C14 0.0195(11) 0.0211(12) 0.0153(11) 0.0038(9) 0.0058(9) -0.0016(9)
    C15 0.0191(11) 0.0203(12) 0.0237(12) -0.0008(9) 0.0089(10) -0.0016(10)
    C16 0.0213(12) 0.0162(11) 0.0198(12) 0.0000(9) 0.0083(9) 0.0005(9)
    C17 0.0152(10) 0.0169(11) 0.0133(10) 0.0011(8) 0.0061(8) 0.0021(8)
    C18 0.0207(11) 0.0158(11) 0.0155(11) 0.0018(9) 0.0078(9) -0.0009(9)
    C19 0.0233(12) 0.0145(11) 0.0199(12) 0.0016(9) 0.0091(9) 0.0037(9)
    C20 0.0166(11) 0.0208(11) 0.0156(11) 0.0035(9) 0.0078(9) 0.0055(9)
    C21 0.0243(12) 0.0202(12) 0.0144(11) -0.0009(9) 0.0085(9) -0.0026(9)
    C22 0.0218(12) 0.0157(11) 0.0172(11) -0.0017(9) 0.0070(9) 0.0006(9)
    C23 0.0268(13) 0.0246(13) 0.0296(14) 0.0106(11) 0.0077(11) 0.0082(11)
    C24 0.0358(14) 0.0263(13) 0.0168(12) 0.0082(11) 0.0157(11) 0.0043(10)
    Cl1 0.0463(4) 0.0358(4) 0.0355(4) -0.0003(3) 0.0202(3) -0.0037(3)
    Cl2 0.0507(5) 0.0373(4) 0.0428(4) 0.0016(3) 0.0234(4) 0.0017(3)
    C1A 0.0347(16) 0.0430(18) 0.0354(16) 0.0076(13) 0.0140(13) -0.0017(14)
_geom_special_details
;
All e.s.d.'s (except the e.s.d. in the dihedral angle between two l.s. planes)
are estimated using the full covariance matrix. The cell e.s.d.'s are taken
into account individually in the estimation of e.s.d.'s in distances, angles
and torsion angles; correlations between e.s.d.'s in cell parameters are only
used when they are defined by crystal symmetry. An approximate (isotropic)
treatment of cell e.s.d.'s is used for estimating e.s.d.'s involving l.s.
planes.
_iucr_refine_instructions_details
TITL 163p21<i>c</i> in P2(1)/c <i>CELL</i> 0.71073 11.4189 10.6877 18.3778
90.000 106.022 90.000 ZERR 2.00 0.0009 0.0009 0.0015 0.000 0.001 0.000 L A T T
1 SYMM --<i>X</i>, 0.5+Y, 0.5-<i>Z</i> SFAC C H N O Cl ZN UNIT 100 80 8 8 8 2
TEMP -173.150 SIZE 0.09 0.157 0.178 acta L.S. 9 BOND $h htab FMAP 2 PLAN 20
WGHT 0.065000 2.750000 FVAR 0.12081 ZN1 6 0.500000 0.500000 0.500000 10.50000
0.01678 0.01721 = 0.01254 0.00333 0.00769 0.00349 O1 4 1.215897 0.070221
0.601887 11.00000 0.01859 0.02001 = 0.02872 0.00177 0.00721 0.00549 O2 4
0.617130 0.788402 0.058282 11.00000 0.02840 0.02118 = 0.01396 0.00475 0.01136
0.00312 N1 3 0.410408 0.615123 0.412964 11.00000 0.01692 0.01511 = 0.01311
0.00039 0.00676 0.00050 N2 3 0.630415 0.466937 0.445394 11.00000 0.01750
0.01366 = 0.01246 0.00085 0.00608 0.00049 C1 1 0.302121 0.675600 0.406600
11.00000 0.01653 0.01391 = 0.01524 0.00044 0.00463 - 0.00014 C2 1 0.266170
0.741753 0.335325 11.00000 0.01740 0.01863 = 0.01566 0.00210 0.00419 0.00153
AFIX 43 H2A 2 0.194325 0.790159 0.316778 11.00000 - 1.20000 AFIX 0 C3 1
0.353693 0.721983 0.299961 11.00000 0.01963 0.01661 = 0.01433 0.00141 0.00568
- 0.00002 AFIX 43 H3A 2 0.355265 0.754260 0.252075 11.00000 - 1.20000 AFIX 0
C4 1 0.444551 0.642392 0.348779 11.00000 0.01762 0.01207 = 0.01339 0.00017
0.00512 - 0.00192 C5 1 0.548850 0.596671 0.331170 11.00000 0.01924 0.01268 =
0.01263 - 0.00106 0.00673 - 0.00246 C6 1 0.633224 0.513271 0.375828 11.00000
0.01723 0.01172 = 0.01311 - 0.00145 0.00686 - 0.00166 C7 1 0.738278 0.463970
0.356292 11.00000 0.01956 0.01661 = 0.01515 - 0.00103 0.00926 - 0.00044 AFIX
43 H7A 2 0.761143 0.480938 0.311343 11.00000 - 1.20000 AFIX 0 C8 1 0.798041
0.389162 0.413882 11.00000 0.01869 0.01599 = 0.01913 - 0.00014 0.01026 0.00066
AFIX 43 H8A 2 0.870486 0.343287 0.416895 11.00000 - 1.20000 AFIX 0 C9 1
0.730571 0.392137 0.470333 11.00000 0.01660 0.01504 = 0.01487 - 0.00104
0.00680 - 0.00111 C10 1 0.764935 0.327078 0.539542 11.00000 0.01688 0.01429 =
0.01636 - 0.00005 0.00623 0.00044 C11 1 0.882439 0.256555 0.556928 11.00000
0.01883 0.01725 = 0.01269 0.00138 0.00620 0.00189 C12 1 0.886843 0.127741
0.569024 11.00000 0.02077 0.01874 = 0.01776 0.00116 0.00814 - 0.00120 AFIX 43
H12A 2 0.813634 0.083729 0.566740 11.00000 - 1.20000 AFIX 0 C13 1 0.996564
0.062037 0.584423 11.00000 0.02345 0.01568 = 0.01776 0.00253 0.00807 0.00209
AFIX 43 H13A 2 0.997909 - 0.025748 0.592730 11.00000 - 1.20000 AFIX 0 C14 1
1.103618 0.125745 0.587519 11.00000 0.01951 0.02112 = 0.01535 - 0.00155
0.00576 0.00383 C15 1 1.100728 0.254478 0.575797 11.00000 0.01912 0.02027 =
0.02373 - 0.00157 0.00886 - 0.00081 AFIX 43 H15A 2 1.174018 0.298301 0.578027
11.00000 - 1.20000 AFIX 0 C16 1 0.991627 0.318901 0.560914 11.00000 0.02134
0.01621 = 0.01980 0.00049 0.00826 0.00002 AFIX 43 H16A 2 0.990892 0.406844
0.553285 11.00000 - 1.20000 AFIX 0 C17 1 0.571704 0.642689 0.259171 11.00000
0.01524 0.01694 = 0.01331 0.00207 0.00612 0.00109 C18 1 0.597241 0.768808
0.251103 11.00000 0.02074 0.01577 = 0.01549 - 0.00087 0.00781 0.00184 AFIX 43
H18A 2 0.603759 0.824277 0.292425 11.00000 - 1.20000 AFIX 0 C19 1 0.613282
0.814710 0.183941 11.00000 0.02334 0.01448 = 0.01985 0.00372 0.00912 0.00164
AFIX 43 H19A 2 0.631183 0.900746 0.179633 11.00000 - 1.20000 AFIX 0 C20 1
0.603100 0.734439 0.122807 11.00000 0.01661 0.02078 = 0.01560 0.00552 0.00780
0.00353 C21 1 0.582218 0.607487 0.130536 11.00000 0.02425 0.02019 = 0.01444 -
0.00264 0.00848 - 0.00086 AFIX 43 H21A 2 0.578898 0.551546 0.089844 11.00000 -
1.20000 AFIX 0 C22 1 0.566208 0.563057 0.198474 11.00000 0.02182 0.01565 =
0.01723 0.00058 0.00701 - 0.00171 AFIX 43 H22A 2 0.551213 0.476471 0.203412
11.00000 - 1.20000 AFIX 0 C23 1 1.224343 - 0.056778 0.626911 11.00000 0.02682
0.02462 = 0.02965 0.00816 0.00768 0.01065 AFIX 137 H23A 2 1.309130 - 0.084899
0.637963 11.00000 - 1.50000 H23B 2 1.172842 - 0.109520 0.587146 11.00000 -
1.50000 H23C 2 1.196853 - 0.063083 0.672799 11.00000 - 1.50000 AFIX 0 C24 1
0.631393 0.705588 0.000316 11.00000 0.03584 0.02625 = 0.01679 0.00430 0.01573
0.00822 AFIX 137 H24A 2 0.649547 0.754219 - 0.040459 11.00000 - 1.50000 H24B 2
0.555899 0.658250 - 0.019910 11.00000 - 1.50000 H24C 2 0.698519 0.647479
0.021551 11.00000 - 1.50000 AFIX 0 C L1 5 1.016160 0.452210 0.737151 11.00000
0.04632 0.03578 = 0.03553 - 0.00369 0.02023 - 0.00035 C L2 5 1.070941 0.244096
0.845764 11.00000 0.05066 0.03732 = 0.04278 0.00165 0.02344 0.00160 C1A 1
1.082372 0.301804 0.757882 11.00000 0.03466 0.04304 = 0.03536 - 0.00169
0.01402 0.00761 AFIX 23 H1AA 2 1.041196 0.242978 0.717252 11.00000 - 1.20000
H1AB 2 1.169354 0.306072 0.758752 11.00000 - 1.20000
HKLF 4
REM 163p21<i>c</i> in P2(1)/c REM R1 = 0.0389 for 4022 <i>F~o~</i> >
4sig(<i>F~o~</i>) and 0.0479 for all 4763 data REM 288 parameters refined
using 0 restraints
END
WGHT 0.0533 3.1302 REM Highest difference peak 0.518, deepest hole -0.783,
1-sigma level 0.081 Q1 1 0.4013 0.6788 0.3211 11.00000 0.05 0.52 Q2 1 0.5621
0.6178 0.2947 11.00000 0.05 0.44 Q3 1 0.7446 0.3627 0.5013 11.00000 0.05 0.39
Q4 1 0.2799 0.7050 0.3700 11.00000 0.05 0.39 Q5 1 1.0627 0.0975 0.6026
11.00000 0.05 0.39 Q6 1 0.8242 0.2821 0.5447 11.00000 0.05 0.38 Q7 1 0.4999
0.5022 0.4666 11.00000 0.05 0.38 Q8 1 0.4430 0.6153 0.4402 11.00000 0.05 0.37
Q9 1 0.6311 0.5006 0.4190 11.00000 0.05 0.37 Q10 1 0.6781 0.4823 0.3609
11.00000 0.05 0.37 Q11 1 0.6142 0.7841 0.2163 11.00000 0.05 0.37 Q12 1 0.4338
0.5471 0.4547 11.00000 0.05 0.37 Q13 1 0.6085 0.7658 0.1538 11.00000 0.05 0.37
Q14 1 0.7640 0.3836 0.4414 11.00000 0.05 0.37 Q15 1 0.7809 0.4420 0.3877
11.00000 0.05 0.36 Q16 1 0.3624 0.6442 0.4135 11.00000 0.05 0.35 Q17 1 0.4265
0.6223 0.3814 11.00000 0.05 0.35 Q18 1 0.2755 0.6830 0.4343 11.00000 0.05 0.34
Q19 1 0.7735 0.4142 0.4510 11.00000 0.05 0.34 Q20 1 0.5817 0.5935 0.1662
11.00000 0.05 0.33
;
loop_
    _geom_bond_atom_site_label_1
    _geom_bond_atom_site_label_2
    _geom_bond_site_symmetry_2
    _geom_bond_distance
    _geom_bond_publ_flag
    Zn1 N2 3_666 2.0432(19) ?
    Zn1 N2 . 2.0432(19) ?
    Zn1 N1 3_666 2.0532(19) ?
    Zn1 N1 . 2.0532(19) ?
    O1 C14 . 1.371(3) ?
    O1 C23 . 1.428(3) ?
    O2 C20 . 1.367(3) ?
    O2 C24 . 1.428(3) ?
    N1 C1 . 1.371(3) ?
    N1 C4 . 1.372(3) ?
    N2 C9 . 1.367(3) ?
    N2 C6 . 1.380(3) ?
    C1 C10 3_666 1.409(3) ?
    C1 C2 . 1.445(3) ?
    C2 C3 . 1.351(3) ?
    C2 H2A . 0.9500 ?
    C3 C4 . 1.446(3) ?
    C3 H3A . 0.9500 ?
    C4 C5 . 1.405(3) ?
    C5 C6 . 1.400(3) ?
    C5 C17 . 1.500(3) ?
    C6 C7 . 1.443(3) ?
    C7 C8 . 1.351(3) ?
    C7 H7A . 0.9500 ?
    C8 C9 . 1.453(3) ?
    C8 H8A . 0.9500 ?
    C9 C10 . 1.407(3) ?
    C10 C1 3_666 1.409(3) ?
    C10 C11 . 1.495(3) ?
    C11 C12 . 1.393(3) ?
    C11 C16 . 1.398(3) ?
    C12 C13 . 1.395(3) ?
    C12 H12A . 0.9500 ?
    C13 C14 . 1.387(3) ?
    C13 H13A . 0.9500 ?
    C14 C15 . 1.392(3) ?
    C15 C16 . 1.383(3) ?
    C15 H15A . 0.9500 ?
    C16 H16A . 0.9500 ?
    C17 C22 . 1.391(3) ?
    C17 C18 . 1.396(3) ?
    C18 C19 . 1.387(3) ?
    C18 H18A . 0.9500 ?
    C19 C20 . 1.393(3) ?
    C19 H19A . 0.9500 ?
    C20 C21 . 1.392(3) ?
    C21 C22 . 1.394(3) ?
    C21 H21A . 0.9500 ?
    C22 H22A . 0.9500 ?
    C23 H23A . 0.9800 ?
    C23 H23B . 0.9800 ?
    C23 H23C . 0.9800 ?
    C24 H24A . 0.9800 ?
    C24 H24B . 0.9800 ?
    C24 H24C . 0.9800 ?
    Cl1 C1A . 1.773(3) ?
    Cl2 C1A . 1.767(3) ?
    C1A H1AA . 0.9900 ?
    C1A H1AB . 0.9900 ?
loop_
    _geom_angle_atom_site_label_1
    _geom_angle_atom_site_label_2
    _geom_angle_atom_site_label_3
    _geom_angle_site_symmetry_1
    _geom_angle_site_symmetry_3
    _geom_angle
    _geom_angle_publ_flag
    N2 Zn1 N2 3_666 . 180.00(11) ?
    N2 Zn1 N1 3_666 3_666 89.71(8) ?
    N2 Zn1 N1 . 3_666 90.29(8) ?
    N2 Zn1 N1 3_666 . 90.29(8) ?
    N2 Zn1 N1 . . 89.71(8) ?
    N1 Zn1 N1 3_666 . 180.0 ?
    C14 O1 C23 . . 116.75(19) ?
    C20 O2 C24 . . 116.76(19) ?
    C1 N1 C4 . . 106.86(18) ?
    C1 N1 Zn1 . . 126.34(15) ?
    C4 N1 Zn1 . . 126.75(15) ?
    C9 N2 C6 . . 106.82(18) ?
    C9 N2 Zn1 . . 126.33(15) ?
    C6 N2 Zn1 . . 126.84(15) ?
    N1 C1 C10 . 3_666 125.6(2) ?
    N1 C1 C2 . . 109.38(19) ?
    C10 C1 C2 3_666 . 125.0(2) ?
    C3 C2 C1 . . 107.3(2) ?
    C3 C2 H2A . . 126.4 ?
    C1 C2 H2A . . 126.4 ?
    C2 C3 C4 . . 107.0(2) ?
    C2 C3 H3A . . 126.5 ?
    C4 C3 H3A . . 126.5 ?
    N1 C4 C5 . . 125.7(2) ?
    N1 C4 C3 . . 109.45(19) ?
    C5 C4 C3 . . 124.8(2) ?
    C6 C5 C4 . . 125.2(2) ?
    C6 C5 C17 . . 117.8(2) ?
    C4 C5 C17 . . 117.0(2) ?
    N2 C6 C5 . . 125.7(2) ?
    N2 C6 C7 . . 109.45(19) ?
    C5 C6 C7 . . 124.8(2) ?
    C8 C7 C6 . . 107.2(2) ?
    C8 C7 H7A . . 126.4 ?
    C6 C7 H7A . . 126.4 ?
    C7 C8 C9 . . 107.1(2) ?
    C7 C8 H8A . . 126.5 ?
    C9 C8 H8A . . 126.5 ?
    N2 C9 C10 . . 126.2(2) ?
    N2 C9 C8 . . 109.44(19) ?
    C10 C9 C8 . . 124.3(2) ?
    C9 C10 C1 . 3_666 125.1(2) ?
    C9 C10 C11 . . 116.9(2) ?
    C1 C10 C11 3_666 . 118.0(2) ?
    C12 C11 C16 . . 118.1(2) ?
    C12 C11 C10 . . 121.5(2) ?
    C16 C11 C10 . . 120.4(2) ?
    C11 C12 C13 . . 121.4(2) ?
    C11 C12 H12A . . 119.3 ?
    C13 C12 H12A . . 119.3 ?
    C14 C13 C12 . . 119.6(2) ?
    C14 C13 H13A . . 120.2 ?
    C12 C13 H13A . . 120.2 ?
    O1 C14 C13 . . 124.2(2) ?
    O1 C14 C15 . . 116.0(2) ?
    C13 C14 C15 . . 119.7(2) ?
    C16 C15 C14 . . 120.3(2) ?
    C16 C15 H15A . . 119.9 ?
    C14 C15 H15A . . 119.9 ?
    C15 C16 C11 . . 121.0(2) ?
    C15 C16 H16A . . 119.5 ?
    C11 C16 H16A . . 119.5 ?
    C22 C17 C18 . . 118.1(2) ?
    C22 C17 C5 . . 121.8(2) ?
    C18 C17 C5 . . 120.2(2) ?
    C19 C18 C17 . . 121.3(2) ?
    C19 C18 H18A . . 119.4 ?
    C17 C18 H18A . . 119.4 ?
    C18 C19 C20 . . 119.9(2) ?
    C18 C19 H19A . . 120.1 ?
    C20 C19 H19A . . 120.1 ?
    O2 C20 C21 . . 124.3(2) ?
    O2 C20 C19 . . 115.9(2) ?
    C21 C20 C19 . . 119.8(2) ?
    C20 C21 C22 . . 119.5(2) ?
    C20 C21 H21A . . 120.3 ?
    C22 C21 H21A . . 120.3 ?
    C17 C22 C21 . . 121.5(2) ?
    C17 C22 H22A . . 119.3 ?
    C21 C22 H22A . . 119.3 ?
    O1 C23 H23A . . 109.5 ?
    O1 C23 H23B . . 109.5 ?
    H23A C23 H23B . . 109.5 ?
    O1 C23 H23C . . 109.5 ?
    H23A C23 H23C . . 109.5 ?
    H23B C23 H23C . . 109.5 ?
    O2 C24 H24A . . 109.5 ?
    O2 C24 H24B . . 109.5 ?
    H24A C24 H24B . . 109.5 ?
    O2 C24 H24C . . 109.5 ?
    H24A C24 H24C . . 109.5 ?
    H24B C24 H24C . . 109.5 ?
    Cl2 C1A Cl1 . . 112.23(17) ?
    Cl2 C1A H1AA . . 109.2 ?
    Cl1 C1A H1AA . . 109.2 ?
    Cl2 C1A H1AB . . 109.2 ?
    Cl1 C1A H1AB . . 109.2 ?
    H1AA C1A H1AB . . 107.9 ?
