# Supplementary material for: [5,10,15,20-Tetra­kis(4-meth­oxy­phen­yl)porphyrinato]zinc di­chloro­methane disolvate
Source: Acta Crystallogr Sect E Struct Rep Online. 2013 Jul 24;69(Pt 8):m471. doi: 10.1107/S1600536813019338 (PMC3793700; doi:10.1107/S1600536813019338)
Supplement: Supplementary file 2 [file e-69-0m471-Isup2.hkl]

# 
# h,k,l, Fc-squared, Fo-squared, sigma(Fo-squared) and status flag 
# 
data_I
_shelx_title ' 163p21c in P2(1)/c' 
_shelx_refln_list_code          4 
_shelx_F_calc_maximum      250.96 
_exptl_crystal_F_000       996.00 
_reflns_d_resolution_high  0.7794 
 
loop_ 
 _symmetry_equiv_pos_as_xyz 
 'x, y, z' 
 '-x, y+1/2, -z+1/2' 
 '-x, -y, -z' 
 'x, -y-1/2, z-1/2' 
 
_cell_length_a    11.4189 
_cell_length_b    10.6877 
_cell_length_c    18.3778 
_cell_angle_alpha  90.000 
_cell_angle_beta  106.022 
_cell_angle_gamma  90.000 
 
_shelx_F_squared_multiplier     1.000 
 
loop_ 
 _refln_index_h 
 _refln_index_k 
 _refln_index_l 
 _refln_F_squared_calc 
 _refln_F_squared_meas 
 _refln_F_squared_sigma 
 _refln_observed_status 
   1   0   0     3683.46     5106.75    253.03 o 
   2   0   0    20639.24    20046.67    287.77 o 
   3   0   0     4911.75     4693.34     62.45 o 
   4   0   0       11.77       19.53      4.65 o 
   5   0   0     5495.51     5705.58     81.58 o 
   6   0   0     3350.08     3838.52     56.17 o 
   7   0   0      932.44      865.41     19.79 o 
   8   0   0     5435.31     5350.90     77.89 o 
   9   0   0        6.01       -0.15      9.55 o 
  10   0   0     3333.70     3344.05     67.75 o 
  11   0   0      116.70      148.59     17.14 o 
  12   0   0      322.66      386.78     31.48 o 
  13   0   0      139.54      116.13     23.74 o 
  14   0   0      676.79      836.80     50.70 o 
   1   1   0      133.99       66.11      2.22 o 
   2   1   0      767.94     1331.79     15.47 o 
   3   1   0    45617.23    46691.21    440.88 o 
   4   1   0       95.08       32.01      3.36 o 
   5   1   0      425.83      295.17      7.05 o 
   6   1   0     3451.72     3484.47     38.94 o 
   7   1   0      576.37      537.65     10.81 o 
   8   1   0        1.24       -5.04      5.04 o 
   9   1   0     1134.69     1117.97     20.42 o 
  10   1   0      564.65      587.89     17.80 o 
  11   1   0        0.58       -4.88      9.38 o 
  12   1   0      370.05      372.32     23.05 o 
  13   1   0       61.00       31.98     17.80 o 
  14   1   0      126.68      156.67     28.58 o 
   0   2   0     2607.88     2323.95     35.81 o 
   1   2   0     3253.00     3235.56     30.94 o 
   2   2   0     1462.82     1653.28     18.68 o 
   3   2   0     3478.74     4145.13     46.52 o 
   4   2   0    29891.57    30552.48    291.57 o 
   5   2   0      719.86      696.93     12.61 o 
   6   2   0    10883.31    10540.10    106.71 o 
   7   2   0        3.56       27.38      6.08 o 
   8   2   0     1816.92     1684.20     25.62 o 
   9   2   0       79.06      101.76      8.53 o 
  10   2   0      160.19      145.67     12.52 o 
  11   2   0      233.78      258.70     15.91 o 
  12   2   0      145.24      148.80     20.91 o 
  13   2   0      462.09      412.11     23.78 o 
   1   3   0     4475.37     4360.77     41.83 o 
   2   3   0      116.06       51.92      4.45 o 
   3   3   0     3205.14     2910.33     29.90 o 
   4   3   0      981.26      825.90     13.57 o 
   5   3   0       37.81       51.95      5.08 o 
   6   3   0     1687.99     1944.65     26.19 o 
   7   3   0     2161.66     2272.99     30.37 o 
   8   3   0        7.10        9.92      6.32 o 
   9   3   0      828.51      807.33     19.93 o 
  10   3   0     1853.31     1744.14     31.65 o 
  11   3   0        0.29        2.23      9.84 o 
  12   3   0      660.24      693.83     42.05 o 
  13   3   0       38.07       32.81     12.84 o 
   0   4   0    12031.64    10796.33    139.77 o 
   1   4   0       61.99       52.19      4.43 o 
   2   4   0     4104.27     3773.73     69.19 o 
   3   4   0     1790.65     2113.27     25.85 o 
   4   4   0        7.07       27.66      4.65 o 
   5   4   0     2151.85     2111.43     27.40 o 
   6   4   0     1288.26     1634.11     23.70 o 
   7   4   0     6913.92     7038.36     76.22 o 
   8   4   0     4072.85     4102.80     54.39 o 
   9   4   0     3747.42     3839.20     57.66 o 
  10   4   0      229.16      285.42     14.35 o 
  11   4   0       27.77       39.05      9.97 o 
  12   4   0      336.65      331.74     19.19 o 
  13   4   0        6.84       10.52     12.32 o 
   1   5   0      786.68      697.37     13.28 o 
   2   5   0      629.25      511.16     13.42 o 
   3   5   0     4763.95     4536.12     53.34 o 
   4   5   0      136.52       99.11      5.35 o 
   5   5   0     2079.21     2019.79     28.77 o 
   6   5   0      756.80      736.00     15.18 o 
   7   5   0      395.12      328.63     13.09 o 
   8   5   0       22.44       26.94      8.11 o 
   9   5   0      402.08      407.90     16.05 o 
  10   5   0      104.52       91.71     12.06 o 
  11   5   0      141.79      135.73     13.00 o 
  12   5   0      141.84      111.42     14.77 o 
  13   5   0       31.04       48.53     14.18 o 
   0   6   0     2198.24     2264.56     46.77 o 
   1   6   0     5778.46     5525.09     59.30 o 
   2   6   0      314.92      349.23     10.81 o 
   3   6   0      613.51      571.33     11.33 o 
   4   6   0     1270.13     1292.15     18.37 o 
   5   6   0     1186.07     1331.22     28.01 o 
   6   6   0     4192.37     4269.38     55.56 o 
   7   6   0      298.32      307.19     13.37 o 
   8   6   0     1300.72     1356.75     27.66 o 
   9   6   0      577.47      575.68     18.77 o 
  10   6   0       78.88       76.10     11.95 o 
  11   6   0      306.56      311.00     16.64 o 
  12   6   0       87.92       91.14     13.08 o 
   1   7   0       96.47       88.26      6.17 o 
   2   7   0       37.72       14.24      5.06 o 
   3   7   0      234.76      285.35      9.12 o 
   4   7   0      281.70      275.26      9.16 o 
   5   7   0      508.24      514.39     15.29 o 
   6   7   0        9.22        7.04      7.17 o 
   7   7   0       58.09       71.23     12.26 o 
   8   7   0      301.58      315.95     14.94 o 
   9   7   0      262.94      286.13     15.13 o 
  10   7   0        9.34       18.78     10.32 o 
  11   7   0      275.39      310.72     20.86 o 
  12   7   0      321.46      361.06     21.21 o 
   0   8   0     2113.61     2167.05     46.65 o 
   1   8   0     1571.85     1637.85     22.95 o 
   2   8   0     1323.25     1334.42     20.76 o 
   3   8   0     3314.15     3330.39     38.50 o 
   4   8   0      893.48      917.55     18.77 o 
   5   8   0     5640.62     5733.46     71.84 o 
   6   8   0      630.16      647.39     18.62 o 
   7   8   0      807.05      876.02     22.18 o 
   8   8   0       22.75       20.00     10.43 o 
   9   8   0     1020.28     1054.15     29.43 o 
  10   8   0      149.43      146.81     15.18 o 
  11   8   0      104.36       74.09     15.84 o 
   1   9   0      234.02      238.43      9.80 o 
   2   9   0      668.71      716.71     27.13 o 
   3   9   0      137.36      120.57      9.95 o 
   4   9   0      731.79      717.96     21.65 o 
   5   9   0       85.83       80.37     11.24 o 
   6   9   0       60.03       64.78     11.19 o 
   7   9   0      226.19      236.21     16.11 o 
   8   9   0       10.33        6.13     10.57 o 
   9   9   0      290.84      269.89     18.07 o 
  10   9   0       13.54       16.80     12.20 o 
   0  10   0      177.36      126.82     15.54 o 
   1  10   0     4259.70     4107.17     56.19 o 
   2  10   0        3.08       -4.64      8.49 o 
   3  10   0      774.99      813.33     22.87 o 
   4  10   0        3.75       -9.67     10.35 o 
   5  10   0      205.15      217.67     19.75 o 
   6  10   0      818.68      835.68     35.68 o 
   7  10   0      854.41      869.17     27.24 o 
   8  10   0      205.33      181.60     16.52 o 
   9  10   0     1045.37     1109.97     36.89 o 
   1  11   0       73.99       49.89     10.70 o 
   2  11   0      145.80      139.57     13.23 o 
   3  11   0       24.09       19.28     11.80 o 
   4  11   0        1.14       19.09     12.33 o 
   5  11   0      202.65      208.51     19.18 o 
   6  11   0       60.36       80.86     15.48 o 
   7  11   0        0.02        0.70     12.91 o 
   8  11   0        6.51       18.71     14.73 o 
   0  12   0       97.30       88.27     20.90 o 
   1  12   0      110.71      119.07     13.20 o 
   2  12   0       89.70      110.97     18.90 o 
   3  12   0      733.06      705.23     28.49 o 
   4  12   0      458.19      430.68     36.29 o 
   5  12   0     1129.03     1091.37     35.92 o 
   6  12   0       45.53       30.07     14.48 o 
   1  13   0       98.88       83.05     18.20 o 
   2  13   0       12.75        0.72     15.18 o 
   3  13   0      357.22      328.39     22.90 o 
   4  13   0        2.21       -5.81     13.62 o 
 -14   1   1      278.70      330.79     29.47 o 
 -13   1   1      180.66      149.10     17.60 o 
 -12   1   1     1625.96     1571.77     39.90 o 
 -11   1   1       77.32       60.71     11.20 o 
 -10   1   1      274.52      270.78     13.02 o 
  -9   1   1     1317.21     1275.71     21.77 o 
  -8   1   1     4452.08     4346.52     50.31 o 
  -7   1   1      274.62      272.99      8.29 o 
  -6   1   1     1144.09      962.64     13.82 o 
  -5   1   1       30.29       27.73      3.45 o 
  -4   1   1     1880.26     1680.23     22.51 o 
  -3   1   1     2855.36     2877.00     30.82 o 
  -2   1   1      144.81       88.87      3.43 o 
  -1   1   1    11756.45    14318.51    156.21 o 
   0   1   1    11194.42    12541.36    129.10 o 
   1   1   1    21563.60    22644.00    200.41 o 
   2   1   1     3272.37     3676.81     34.87 o 
   3   1   1     3164.66     3094.20     34.35 o 
   4   1   1     1327.75     1519.69     17.77 o 
   5   1   1     4373.36     4186.54     42.09 o 
   6   1   1     1614.60     1553.61     24.93 o 
   7   1   1     2456.87     2347.43     27.88 o 
   8   1   1      369.43      416.39     12.21 o 
   9   1   1     4707.96     4724.09     55.70 o 
  10   1   1       21.43       17.03      8.35 o 
  11   1   1       16.33       26.24     10.66 o 
  12   1   1      161.45      122.24     14.32 o 
  13   1   1      321.40      357.56     32.51 o 
 -14   2   1       62.28       83.22     17.03 o 
 -13   2   1        0.68       22.24     13.92 o 
 -12   2   1      308.40      299.51     18.49 o 
 -11   2   1        0.04       -7.89      9.16 o 
 -10   2   1        3.04        3.66      7.48 o 
  -9   2   1       93.87       77.72      7.84 o 
  -8   2   1      414.33      448.76     12.33 o 
  -7   2   1     1033.88     1020.89     17.54 o 
  -6   2   1        4.14       12.74      4.41 o 
  -5   2   1     3744.64     4341.30     47.15 o 
  -4   2   1       74.90       52.79      5.28 o 
  -3   2   1        6.52       10.65      3.86 o 
  -2   2   1     2033.45     2002.56     20.52 o 
  -1   2   1     2553.34     2180.32     21.67 o 
   0   2   1     8419.49     8208.90     74.26 o 
   1   2   1    19697.26    23883.63    277.70 o 
   2   2   1    14220.61    15076.88    134.99 o 
   3   2   1      980.67      911.36     11.92 o 
   4   2   1     1922.60     2046.49     22.69 o 
   5   2   1       87.69      165.88      5.77 o 
   6   2   1       89.39       97.95      7.01 o 
   7   2   1     2956.53     3232.52     39.44 o 
   8   2   1      933.47      996.75     18.93 o 
   9   2   1     1103.26     1038.99     20.32 o 
  10   2   1      370.46      349.10     18.88 o 
  11   2   1        3.80       -7.66      9.54 o 
  12   2   1       27.72       14.90     11.51 o 
  13   2   1        0.31       16.61     12.41 o 
 -13   3   1      671.02      693.42     26.28 o 
 -12   3   1      393.21      397.07     19.96 o 
 -11   3   1        4.13       14.86     10.25 o 
 -10   3   1      110.10      105.04     10.53 o 
  -9   3   1      122.06      120.50      9.82 o 
  -8   3   1     3545.05     3663.51     48.85 o 
  -7   3   1     2758.39     3018.57     37.26 o 
  -6   3   1     3864.14     3800.56     43.62 o 
  -5   3   1     4669.46     5170.00     61.23 o 
  -4   3   1      128.08       86.56      5.74 o 
  -3   3   1      474.74      536.95      8.59 o 
  -2   3   1       68.69       71.78      3.86 o 
  -1   3   1      254.26      195.24      5.40 o 
   0   3   1        7.72       17.94      3.59 o 
   1   3   1    10317.55    11583.44    105.69 o 
   2   3   1    13704.85    14895.78    134.14 o 
   3   3   1     5245.34     5637.33     53.90 o 
   4   3   1      905.51     1314.55     19.05 o 
   5   3   1     4465.45     4575.91     50.40 o 
   6   3   1      376.99      394.71     10.89 o 
   7   3   1     2116.76     1966.55     29.64 o 
   8   3   1      572.62      573.54     14.57 o 
   9   3   1     3334.44     3223.01     46.25 o 
  10   3   1      347.51      378.50     15.64 o 
  11   3   1      431.83      456.26     20.09 o 
  12   3   1       32.48       25.38     11.98 o 
  13   3   1      843.92     1000.65     36.00 o 
 -13   4   1        0.32        3.49     12.05 o 
 -12   4   1        0.14        5.14     11.04 o 
 -11   4   1       35.30       17.01      9.49 o 
 -10   4   1       46.85       16.82     11.40 o 
  -9   4   1       86.48       50.76      8.99 o 
  -8   4   1      154.08      134.25      9.91 o 
  -7   4   1        2.78       -8.48      8.48 o 
  -6   4   1      584.76      552.04     12.44 o 
  -5   4   1     1396.66     1326.64     19.48 o 
  -4   4   1      256.90      534.98     11.94 o 
  -3   4   1     1338.79     1277.69     22.85 o 
  -2   4   1     3203.70     3198.01     35.05 o 
  -1   4   1       16.44       17.63      3.45 o 
   0   4   1      684.00      562.18      9.47 o 
   1   4   1       73.41      193.83      6.00 o 
   2   4   1     5179.29     5307.53     51.44 o 
   3   4   1       82.38       34.68      4.05 o 
   4   4   1      275.26      217.66      6.72 o 
   5   4   1     2017.58     1917.22     25.82 o 
   6   4   1      111.07      197.26      8.64 o 
   7   4   1     1271.06     1195.10     20.51 o 
   8   4   1        1.48        5.36      7.82 o 
   9   4   1       79.12       85.26     10.13 o 
  10   4   1      231.19      220.28     13.43 o 
  11   4   1       19.31        5.16      9.13 o 
  12   4   1       33.22       15.69     11.75 o 
  13   4   1       62.58       62.24     14.37 o 
 -13   5   1        3.14       -5.66     11.90 o 
 -12   5   1      174.91      184.76     24.57 o 
 -11   5   1      333.80      311.27     18.59 o 
 -10   5   1      725.30      711.32     20.65 o 
  -9   5   1      136.19      163.39     11.81 o 
  -8   5   1     1510.74     1398.92     26.61 o 
  -7   5   1     1965.25     1958.26     31.58 o 
  -6   5   1     1474.90     1626.81     27.07 o 
  -5   5   1     1354.12     1492.89     27.13 o 
  -4   5   1     1188.48     1288.85     18.29 o 
  -3   5   1     1561.14     1567.67     19.73 o 
  -2   5   1     5424.53     5958.83     58.09 o 
  -1   5   1     1081.25     1132.99     15.38 o 
   0   5   1    10043.77    11058.47    102.36 o 
   1   5   1      148.43      109.35      5.35 o 
   2   5   1       37.17       28.55      7.50 o 
   3   5   1       16.79       -1.10      3.56 o 
   4   5   1      116.50      119.43      5.81 o 
   5   5   1      637.83      586.20     13.19 o 
   6   5   1      736.56      797.03     19.75 o 
   7   5   1     1201.46     1259.01     24.26 o 
   8   5   1     2924.26     2765.64     41.56 o 
   9   5   1      164.27      220.39     13.93 o 
  10   5   1      938.24      927.66     23.71 o 
  11   5   1      285.33      257.86     15.44 o 
  12   5   1      223.80      184.45     16.78 o 
 -12   6   1       13.93        8.51     10.79 o 
 -11   6   1       49.31       29.13     11.40 o 
 -10   6   1       62.56       51.15     10.37 o 
  -9   6   1     1104.44     1046.07     31.56 o 
  -8   6   1       77.43       85.96      9.70 o 
  -7   6   1        5.18        4.31      6.92 o 
  -6   6   1      800.49      804.45     18.71 o 
  -5   6   1      494.92      659.48     16.32 o 
  -4   6   1     1232.80     1290.95     24.18 o 
  -3   6   1       90.12      113.31      6.30 o 
  -2   6   1      100.84       71.67      5.74 o 
  -1   6   1     3716.73     3770.97     39.84 o 
   0   6   1      253.41      179.41      8.39 o 
   1   6   1     5124.31     5190.09     52.34 o 
   2   6   1       57.17       17.35      4.35 o 
   3   6   1     1271.92     1265.63     18.05 o 
   4   6   1       38.76       31.76      4.87 o 
   5   6   1       99.58       71.58      6.82 o 
   6   6   1     1107.52     1131.79     22.60 o 
   7   6   1       33.20       44.01      8.28 o 
   8   6   1      512.31      517.35     17.29 o 
   9   6   1       11.47       18.97      9.97 o 
  10   6   1       43.41       51.23     10.81 o 
  11   6   1      105.54       84.75     12.31 o 
  12   6   1       13.56       -5.22     10.74 o 
 -12   7   1       49.92       56.93     12.50 o 
 -11   7   1      357.17      339.39     17.39 o 
 -10   7   1      119.73      132.10     12.61 o 
  -9   7   1      125.65      138.85     11.97 o 
  -8   7   1       83.74      112.25     12.20 o 
  -7   7   1     2138.63     2150.30     38.91 o 
  -6   7   1     2708.65     2701.23     40.25 o 
  -5   7   1      259.71      275.27     12.02 o 
  -4   7   1     2645.27     2787.87     32.81 o 
  -3   7   1     1904.96     1951.09     25.03 o 
  -2   7   1       82.34       74.16      6.94 o 
  -1   7   1      629.23      569.39     12.55 o 
   0   7   1     2403.58     2490.79     32.17 o 
   1   7   1     5185.15     5537.74     56.57 o 
   2   7   1     1104.81     1184.30     17.94 o 
   3   7   1      511.15      514.77     12.65 o 
   4   7   1     2569.11     2578.87     33.99 o 
   5   7   1      305.71      330.99     16.19 o 
   6   7   1       89.49       93.19      9.49 o 
   7   7   1      122.57      154.13     11.16 o 
   8   7   1      607.88      635.45     19.52 o 
   9   7   1      175.04      198.94     13.58 o 
  10   7   1      394.25      358.19     36.69 o 
  11   7   1      381.51      340.07     20.20 o 
 -11   8   1       77.08       53.36     13.23 o 
 -10   8   1       40.81       33.45     12.26 o 
  -9   8   1       82.11      105.42     11.84 o 
  -8   8   1       30.85       16.22      8.97 o 
  -7   8   1       67.88       74.27     11.44 o 
  -6   8   1       18.03       16.18      7.93 o 
  -5   8   1      462.80      477.70     15.92 o 
  -4   8   1      445.32      453.19     13.09 o 
  -3   8   1      259.09      271.73      9.70 o 
  -2   8   1      194.02      144.57      7.74 o 
  -1   8   1      500.97      463.91     11.52 o 
   0   8   1      239.68      184.90      9.66 o 
   1   8   1      372.74      314.49     10.77 o 
   2   8   1      376.32      362.43     11.67 o 
   3   8   1       34.61       32.32      5.95 o 
   4   8   1       73.58       74.14      7.36 o 
   5   8   1      298.10      354.84     16.18 o 
   6   8   1       77.32       59.98     10.63 o 
   7   8   1        7.05        7.28      9.50 o 
   8   8   1        0.31       -2.77      9.54 o 
   9   8   1        5.01       15.01     11.54 o 
  10   8   1      189.38      173.18     18.12 o 
  11   8   1        9.19       13.09     12.47 o 
 -10   9   1      145.25      101.72     15.52 o 
  -9   9   1      705.71      733.95     25.60 o 
  -8   9   1        2.92        0.24     10.53 o 
  -7   9   1      833.64      844.27     25.53 o 
  -6   9   1      178.90      158.94     13.46 o 
  -5   9   1      218.75      232.48     14.71 o 
  -4   9   1      156.43      151.92     10.97 o 
  -3   9   1     2631.14     2597.43     35.53 o 
  -2   9   1      606.96      629.84     14.31 o 
  -1   9   1      744.38      737.57     16.86 o 
   0   9   1     1964.24     2028.94     30.04 o 
   1   9   1     1059.35     1060.67     20.38 o 
   2   9   1      381.75      350.50     12.57 o 
   3   9   1       72.31       75.78      9.08 o 
   4   9   1     1884.06     1890.82     46.39 o 
   5   9   1       23.86       25.39      9.86 o 
   6   9   1      441.41      484.97     30.07 o 
   7   9   1      605.88      600.02     22.50 o 
   8   9   1      825.92      944.95     38.07 o 
   9   9   1      104.64       95.52     14.33 o 
  10   9   1      285.21      271.44     21.45 o 
  -9  10   1        1.47        3.51     11.63 o 
  -8  10   1      212.63      186.78     16.17 o 
  -7  10   1       96.91       81.35     13.31 o 
  -6  10   1       61.21       69.71     12.44 o 
  -5  10   1       88.92       72.82     15.67 o 
  -4  10   1      129.47      114.95     21.85 o 
  -3  10   1      221.41      189.21     13.83 o 
  -2  10   1       92.69       67.20     10.75 o 
  -1  10   1       91.53       80.87      9.81 o 
   0  10   1        2.15       -1.41      7.67 o 
   1  10   1      143.54      129.63      9.93 o 
   2  10   1      216.34      205.60     11.22 o 
   3  10   1        1.11       -3.44      8.91 o 
   4  10   1        2.39        9.01      9.54 o 
   5  10   1      359.71      330.03     17.71 o 
   6  10   1       39.20       33.65     11.68 o 
   7  10   1       37.53       31.76     11.77 o 
   8  10   1        1.58       -8.45     10.92 o 
   9  10   1        3.21        4.15     11.98 o 
  -8  11   1       11.60      -12.42     12.63 o 
  -7  11   1      136.09      137.40     22.06 o 
  -6  11   1      239.18      251.02     27.29 o 
  -5  11   1      293.74      325.11     20.96 o 
  -4  11   1      471.17      420.80     24.92 o 
  -3  11   1      132.01      103.71     14.18 o 
  -2  11   1      259.75      216.82     14.90 o 
  -1  11   1      143.22      129.37     12.89 o 
   0  11   1      986.97      879.36     22.57 o 
   1  11   1      290.68      304.05     14.84 o 
   2  11   1      302.85      341.28     36.98 o 
   3  11   1      465.79      382.26     22.83 o 
   4  11   1      936.51      993.37     59.43 o 
   5  11   1      171.39      163.54     17.36 o 
   6  11   1      641.89      658.96     30.36 o 
   7  11   1       65.71       57.75     13.60 o 
   8  11   1     1203.74     1413.18     37.04 o 
  -6  12   1       51.49       23.85     14.48 o 
  -5  12   1        0.04        5.00     13.08 o 
  -4  12   1       30.25       28.01     19.18 o 
  -3  12   1       58.92       30.17     13.48 o 
  -2  12   1       54.67       25.53     14.39 o 
  -1  12   1      323.87      253.85     16.34 o 
   0  12   1       71.50       97.48     17.76 o 
   1  12   1        0.15        4.31     10.08 o 
   2  12   1        1.43       18.22     14.66 o 
   3  12   1       56.07       39.88     13.79 o 
   4  12   1      102.23      132.89     17.09 o 
   5  12   1      123.41      107.61     21.94 o 
   6  12   1       11.59       16.56     13.92 o 
  -4  13   1       12.51       18.67     14.50 o 
  -3  13   1      292.60      310.11     22.56 o 
  -2  13   1      248.23      229.75     22.96 o 
  -1  13   1      406.71      326.65     27.28 o 
   0  13   1       21.40       22.10     12.96 o 
   1  13   1        8.29       16.75     15.58 o 
   2  13   1      889.54      909.37     40.51 o 
   3  13   1      557.32      553.88     34.03 o 
   4  13   1       75.55       43.21     15.53 o 
 -14   0   2      158.57      149.11     26.63 o 
 -13   0   2      672.41      679.35     39.96 o 
 -12   0   2      309.72      258.96     26.88 o 
 -11   0   2       73.76       92.11     18.87 o 
 -10   0   2     2187.05     2186.59     49.90 o 
  -9   0   2        4.76        7.53      9.21 o 
  -8   0   2      806.18      745.47     18.98 o 
  -7   0   2     2143.86     2135.81     43.67 o 
  -6   0   2     3969.88     4302.44     61.63 o 
  -5   0   2     9233.51     8735.52    115.06 o 
  -4   0   2      534.03      320.41      9.51 o 
  -3   0   2    57431.75    56749.50    823.44 o 
  -2   0   2       71.07      315.48     11.77 o 
  -1   0   2     4096.87     3182.14     87.42 o 
   0   0   2     1805.12     2863.24     60.32 o 
   1   0   2     1088.59      656.46     11.97 o 
   2   0   2    18496.53    19614.74    246.67 o 
   3   0   2     4232.90     4864.69     65.54 o 
   4   0   2     1341.17     1447.73     24.57 o 
   5   0   2     1848.77     1789.68     30.01 o 
   6   0   2      908.77      783.95     20.07 o 
   7   0   2     4704.48     4661.75     68.64 o 
   8   0   2    11921.93    12437.64    166.67 o 
   9   0   2     2408.72     2305.74     51.55 o 
  10   0   2     1376.20     1230.46     36.64 o 
  11   0   2     1082.32     1194.89     38.09 o 
  12   0   2      244.55      287.72     31.52 o 
  13   0   2       27.84       16.96     22.27 o 
 -14   1   2       23.01       46.11     15.65 o 
 -13   1   2       31.60       39.55     14.11 o 
 -12   1   2      115.43      140.47     15.95 o 
 -11   1   2      135.41       98.55     11.99 o 
 -10   1   2      435.22      412.96     21.53 o 
  -9   1   2     1034.73      974.71     18.55 o 
  -8   1   2     1628.43     1463.38     36.96 o 
  -7   1   2     1678.75     1588.88     20.35 o 
  -6   1   2      506.51      338.98     10.75 o 
  -5   1   2      929.46      739.94     10.98 o 
  -4   1   2      999.46      732.18     11.25 o 
  -3   1   2     1019.27      916.76     11.22 o 
  -2   1   2      925.28      903.69     17.94 o 
  -1   1   2     4157.08     5044.27     63.13 o 
   0   1   2      999.35     1429.91     20.99 o 
   1   1   2      653.81      464.96      6.47 o 
   2   1   2     4262.76     3724.52     35.66 o 
   3   1   2     4138.66     3977.60     38.79 o 
   4   1   2     1504.82     1761.52     20.25 o 
   5   1   2     6284.89     7013.70     67.21 o 
   6   1   2      968.27      931.98     14.43 o 
   7   1   2     1878.17     1928.76     24.47 o 
   8   1   2        0.40        3.02      5.75 o 
   9   1   2     3831.60     3721.42     46.50 o 
  10   1   2      198.24      185.40     12.51 o 
  11   1   2      104.45       96.71     12.71 o 
  12   1   2        8.50       -2.74     10.92 o 
  13   1   2      266.58      337.07     26.70 o 
 -14   2   2      633.31      657.57     34.64 o 
 -13   2   2      919.96      909.28     39.46 o 
 -12   2   2      247.42      246.22     16.43 o 
 -11   2   2      361.89      392.81     19.89 o 
 -10   2   2       68.37       74.90      9.23 o 
  -9   2   2     2008.41     2014.62     32.18 o 
  -8   2   2        5.38        4.21      5.11 o 
  -7   2   2    10098.28    10043.55    102.85 o 
  -6   2   2     4191.11     4732.76     56.29 o 
  -5   2   2     1113.83      913.99     14.40 o 
  -4   2   2     2014.88     2106.56     24.92 o 
  -3   2   2     1569.87     1719.77     22.68 o 
  -2   2   2       77.85      200.50      6.09 o 
  -1   2   2     5154.74     5376.97     54.93 o 
   0   2   2     1244.68     1296.30     15.41 o 
   1   2   2    62979.56    67133.02    592.43 o 
   2   2   2     2393.86     3429.10     33.61 o 
   3   2   2     5692.56     4649.53     47.77 o 
   4   2   2      455.51      342.03      7.65 o 
   5   2   2     5928.85     4882.60     48.78 o 
   6   2   2     1395.96     1248.42     17.38 o 
   7   2   2     1407.02     1283.65     20.84 o 
   8   2   2      224.47      246.73     10.44 o 
   9   2   2     3898.61     3747.31     47.14 o 
  10   2   2     1359.56     1342.44     30.57 o 
  11   2   2      606.40      569.76     21.81 o 
  12   2   2      803.63      821.23     26.65 o 
  13   2   2       27.62       27.67     13.81 o 
 -14   3   2       27.13       70.52     16.81 o 
 -13   3   2      549.34      576.33     24.04 o 
 -12   3   2      909.54     1068.71     34.39 o 
 -11   3   2        2.22        9.33      9.75 o 
 -10   3   2      224.34      231.89     12.66 o 
  -9   3   2      408.72      392.28     19.46 o 
  -8   3   2        0.80        3.46      6.23 o 
  -7   3   2      129.83      133.63      7.32 o 
  -6   3   2       13.07        6.53      5.00 o 
  -5   3   2      196.92      398.09     11.27 o 
  -4   3   2     1021.56     1083.36     17.78 o 
  -3   3   2      795.57      965.25     18.29 o 
  -2   3   2      828.18      906.69     12.07 o 
  -1   3   2     6064.29     6015.02     56.27 o 
   0   3   2     1651.61     1299.29     16.56 o 
   1   3   2      255.72      656.84     12.06 o 
   2   3   2    24067.93    24837.16    221.12 o 
   3   3   2       13.28        5.28      3.25 o 
   4   3   2      126.73      123.71      5.30 o 
   5   3   2      356.53      435.25     10.94 o 
   6   3   2      734.01      660.35     15.22 o 
   7   3   2      615.28      552.55     13.76 o 
   8   3   2      691.72      675.84     15.98 o 
   9   3   2      660.58      682.37     18.89 o 
  10   3   2       48.56       23.52      8.84 o 
  11   3   2       44.52       44.12     11.50 o 
  12   3   2      757.48      671.10     25.17 o 
  13   3   2      664.32      653.72     26.42 o 
 -13   4   2       73.36       85.73     14.62 o 
 -12   4   2      193.16      166.52     18.16 o 
 -11   4   2      332.37      323.37     18.50 o 
 -10   4   2     1137.39     1186.33     33.55 o 
  -9   4   2       44.41       52.43      8.73 o 
  -8   4   2     1511.19     1366.65     28.17 o 
  -7   4   2     1387.74     1421.35     24.98 o 
  -6   4   2     1147.01     1308.83     29.78 o 
  -5   4   2     3231.70     3175.68     41.23 o 
  -4   4   2      659.21      683.48     13.04 o 
  -3   4   2     4947.37     4672.15     46.08 o 
  -2   4   2        4.60       96.09      5.45 o 
  -1   4   2    13596.99    13479.11    122.46 o 
   0   4   2       93.73       66.77      4.85 o 
   1   4   2     5737.67     5871.19     56.25 o 
   2   4   2    12233.60    13246.58    120.99 o 
   3   4   2     3146.74     3724.19     38.39 o 
   4   4   2     1108.96      989.52     14.47 o 
   5   4   2      337.92      389.21      9.66 o 
   6   4   2     2629.05     2656.83     34.23 o 
   7   4   2      698.30      672.56     16.39 o 
   8   4   2      174.48      157.56     10.77 o 
   9   4   2      547.37      615.63     24.87 o 
  10   4   2       12.65       17.34     12.58 o 
  11   4   2      265.42      336.11     18.57 o 
  12   4   2        3.37       10.86     11.75 o 
  13   4   2      161.81      164.72     17.43 o 
 -13   5   2      100.65       65.51     14.55 o 
 -12   5   2        0.95      -10.25     10.64 o 
 -11   5   2      214.59      184.20     13.48 o 
 -10   5   2      192.54      182.76     12.74 o 
  -9   5   2      318.20      255.08     17.82 o 
  -8   5   2     1374.81     1314.56     25.53 o 
  -7   5   2      782.39      760.42     28.55 o 
  -6   5   2     3220.47     3178.13     43.76 o 
  -5   5   2      605.28      484.14     13.48 o 
  -4   5   2     1268.51     1142.67     15.87 o 
  -3   5   2     1261.02     1239.72     19.94 o 
  -2   5   2       22.90       20.74      3.99 o 
  -1   5   2       51.45       20.78      3.77 o 
   0   5   2     3114.13     3002.56     34.71 o 
   1   5   2     1300.79     1836.35     23.68 o 
   2   5   2     1549.41     1448.46     19.92 o 
   3   5   2     1892.52     2005.01     24.00 o 
   4   5   2        8.33        0.51      3.97 o 
   5   5   2        2.75       -2.10      4.10 o 
   6   5   2      782.56      822.61     26.04 o 
   7   5   2      144.05      121.09     11.16 o 
   8   5   2       27.41       18.41      8.12 o 
   9   5   2       23.99       23.07      9.04 o 
  10   5   2        0.03       -2.09      9.15 o 
  11   5   2        0.00       -1.71      9.74 o 
  12   5   2       55.56       60.53     13.82 o 
 -12   6   2      414.09      376.58     20.12 o 
 -11   6   2     1345.27     1271.33     38.35 o 
 -10   6   2       93.62      104.53     11.36 o 
  -9   6   2      547.16      616.65     19.00 o 
  -8   6   2     1567.90     1655.92     30.74 o 
  -7   6   2     2444.48     2396.02     36.92 o 
  -6   6   2     2005.76     1994.09     31.72 o 
  -5   6   2      786.60     1008.86     25.64 o 
  -4   6   2     6273.83     6212.25     62.02 o 
  -3   6   2     1579.75     1608.11     20.99 o 
  -2   6   2     1811.77     1507.40     19.89 o 
  -1   6   2     1412.44     1738.15     21.83 o 
   0   6   2     3405.64     3387.46     36.45 o 
   1   6   2     1528.16     1676.24     21.32 o 
   2   6   2     2907.07     3191.78     35.14 o 
   3   6   2     3979.04     4130.02     48.63 o 
   4   6   2      457.15      490.94     11.04 o 
   5   6   2      389.59      368.77     12.60 o 
   6   6   2      477.32      489.43     15.21 o 
   7   6   2       85.39       85.46      9.43 o 
   8   6   2       27.33       27.89      9.33 o 
   9   6   2      550.15      536.64     27.78 o 
  10   6   2      722.12      844.72     25.63 o 
  11   6   2        4.57        0.57     10.22 o 
  12   6   2      251.38      304.98     28.58 o 
 -12   7   2      138.30      182.78     16.85 o 
 -11   7   2        1.88       -1.47      9.73 o 
 -10   7   2      394.11      434.92     18.03 o 
  -9   7   2       28.36       36.92     11.12 o 
  -8   7   2      623.93      580.44     18.35 o 
  -7   7   2       17.88       11.59      7.80 o 
  -6   7   2     1075.00     1103.58     23.14 o 
  -5   7   2       80.52       92.58      8.70 o 
  -4   7   2     1190.49     1327.11     28.03 o 
  -3   7   2      336.76      319.89     11.36 o 
  -2   7   2      119.61       94.07      6.25 o 
  -1   7   2      814.85      674.47     12.83 o 
   0   7   2       23.84        6.88      4.57 o 
   1   7   2      702.73      638.12     12.63 o 
   2   7   2      350.97      306.93      9.38 o 
   3   7   2      454.78      446.87     11.07 o 
   4   7   2        0.52       -0.28      4.90 o 
   5   7   2      254.17      342.14     13.10 o 
   6   7   2       22.93       28.33      8.01 o 
   7   7   2      203.37      225.34     12.85 o 
   8   7   2      660.98      730.50     27.80 o 
   9   7   2      440.45      477.99     21.97 o 
  10   7   2        2.42       18.17     14.56 o 
  11   7   2      143.31      146.00     16.01 o 
 -11   8   2        2.61       13.19     11.10 o 
 -10   8   2      518.03      569.37     21.06 o 
  -9   8   2       11.89       12.69      9.48 o 
  -8   8   2      794.56      896.74     22.98 o 
  -7   8   2       16.96       35.21      8.90 o 
  -6   8   2      336.24      321.35     14.29 o 
  -5   8   2     3655.60     3682.41     55.91 o 
  -4   8   2      513.79      510.34     16.63 o 
  -3   8   2     1995.11     1961.91     27.72 o 
  -2   8   2      645.42      636.47     13.56 o 
  -1   8   2      616.47      619.61     14.79 o 
   0   8   2     1711.41     1603.75     22.61 o 
   1   8   2       34.93       24.67      6.12 o 
   2   8   2     3339.47     3152.82     40.19 o 
   3   8   2      525.91      579.02     14.69 o 
   4   8   2      237.35      242.33     12.00 o 
   5   8   2       78.67       85.35     10.85 o 
   6   8   2      809.53      868.94     24.33 o 
   7   8   2      338.18      315.50     17.50 o 
   8   8   2      683.21      721.30     24.23 o 
   9   8   2      264.01      291.98     22.45 o 
  10   8   2      880.66      902.93     29.04 o 
  11   8   2      376.07      364.38     24.64 o 
 -10   9   2      109.22      110.55     14.99 o 
  -9   9   2      114.98      157.00     15.47 o 
  -8   9   2      290.33      344.29     22.78 o 
  -7   9   2       97.26      139.30     13.79 o 
  -6   9   2      250.35      239.58     13.52 o 
  -5   9   2      231.46      244.99     13.13 o 
  -4   9   2      511.99      529.74     16.67 o 
  -3   9   2       62.32       53.24      8.25 o 
  -2   9   2        5.16        8.92      6.62 o 
  -1   9   2      132.54      151.38     10.13 o 
   0   9   2       27.68       35.32      8.80 o 
   1   9   2      409.77      431.30     14.95 o 
   2   9   2       32.63       21.67      7.78 o 
   3   9   2      728.30      757.74     19.55 o 
   4   9   2      597.84      649.99     27.04 o 
   5   9   2       37.20       21.12      9.96 o 
   6   9   2      338.53      344.70     17.66 o 
   7   9   2      273.05      317.01     25.85 o 
   8   9   2       13.29        5.79     11.10 o 
   9   9   2       43.03       54.47     15.07 o 
  10   9   2        5.71        0.15     14.24 o 
  -9  10   2      424.96      443.17     28.08 o 
  -8  10   2       87.64       78.17     15.03 o 
  -7  10   2       80.80       92.77     15.21 o 
  -6  10   2       63.11       99.82     15.04 o 
  -5  10   2      254.61      266.84     27.29 o 
  -4  10   2     2258.04     2351.69     49.56 o 
  -3  10   2      121.44      111.39     11.80 o 
  -2  10   2     2158.37     2144.76     35.31 o 
  -1  10   2      290.22      224.56     13.04 o 
   0  10   2     2883.44     2819.99     39.18 o 
   1  10   2      612.99      560.87     16.14 o 
   2  10   2      616.23      602.83     16.65 o 
   3  10   2      145.44      157.86     14.62 o 
   4  10   2     1003.84     1007.59     27.13 o 
   5  10   2       99.16      104.25     12.95 o 
   6  10   2      726.54      752.31     25.19 o 
   7  10   2      191.93      160.84     15.55 o 
   8  10   2      438.41      467.46     29.23 o 
   9  10   2      378.88      383.13     28.87 o 
  -8  11   2      108.84      112.10     17.51 o 
  -7  11   2      149.66      153.80     18.12 o 
  -6  11   2       74.76       96.31     15.74 o 
  -5  11   2       68.55       77.28     14.60 o 
  -4  11   2      271.08      304.28     24.25 o 
  -3  11   2      153.46      135.58     27.89 o 
  -2  11   2      584.70      565.02     21.10 o 
  -1  11   2        2.01        8.50      9.50 o 
   0  11   2       92.68       49.76      9.87 o 
   1  11   2        5.08        8.24      8.43 o 
   2  11   2      199.60      213.10     16.44 o 
   3  11   2      172.92      177.84     16.67 o 
   4  11   2      288.38      282.40     19.20 o 
   5  11   2       70.80       65.18     13.25 o 
   6  11   2        5.40       20.43     11.98 o 
   7  11   2       41.46       31.99     13.34 o 
  -7  12   2        8.40        2.95     13.73 o 
  -6  12   2      591.28      560.61     27.90 o 
  -5  12   2      591.58      582.40     48.26 o 
  -4  12   2      370.31      375.64     23.03 o 
  -3  12   2       17.97       12.54     12.86 o 
  -2  12   2       94.47      107.11     19.11 o 
  -1  12   2      106.00       95.17     12.92 o 
   0  12   2      378.91      375.86     18.91 o 
   1  12   2      149.77      125.57     13.77 o 
   2  12   2     1169.18     1133.37     40.25 o 
   3  12   2      512.38      428.04     24.08 o 
   4  12   2     2613.54     2676.79     67.09 o 
   5  12   2        8.01        7.65     13.34 o 
   6  12   2      464.09      514.70     27.28 o 
  -4  13   2       26.37       37.65     14.94 o 
  -3  13   2        1.67        1.67     13.61 o 
  -2  13   2      337.39      380.28     41.35 o 
  -1  13   2        5.41      -10.77     10.77 o 
   0  13   2        2.75        6.55     12.37 o 
   1  13   2      592.32      579.56     32.61 o 
   2  13   2       14.58       42.18     14.81 o 
   3  13   2        8.64       -0.04     13.51 o 
 -14   1   3       61.88       54.14     15.41 o 
 -13   1   3      866.18      839.42     30.57 o 
 -12   1   3      762.14      713.34     27.06 o 
 -11   1   3     1976.65     1847.34     36.74 o 
 -10   1   3       10.89        4.32      8.42 o 
  -9   1   3      346.28      302.08     12.91 o 
  -8   1   3      435.62      455.51     11.91 o 
  -7   1   3     4296.00     4276.32     47.51 o 
  -6   1   3      386.37      530.46     17.47 o 
  -5   1   3     8528.67     8413.27     78.63 o 
  -4   1   3     4460.34     5249.15     50.16 o 
  -3   1   3     7244.84     7289.11     67.26 o 
  -2   1   3       66.71       47.41      2.96 o 
  -1   1   3     3986.53     4152.83     60.98 o 
   0   1   3     2426.24     2521.45     41.32 o 
   1   1   3      924.25     1017.48     12.33 o 
   2   1   3     2385.06     2333.30     23.96 o 
   3   1   3     2850.00     2858.63     29.41 o 
   4   1   3     1418.28     1326.55     16.80 o 
   5   1   3      585.33      659.69     11.51 o 
   6   1   3      962.19      844.40     14.01 o 
   7   1   3      443.80      466.71     11.13 o 
   8   1   3      903.49      927.12     18.36 o 
   9   1   3      973.63     1002.58     23.92 o 
  10   1   3     3871.07     3860.20     54.67 o 
  11   1   3      802.34      819.52     25.30 o 
  12   1   3      324.69      307.23     18.63 o 
  13   1   3       62.85       48.28     20.67 o 
 -14   2   3        2.72      -13.30     13.30 o 
 -13   2   3      161.17      138.51     17.16 o 
 -12   2   3       24.56       25.70     11.07 o 
 -11   2   3      312.48      303.15     16.48 o 
 -10   2   3      289.85      270.80     12.92 o 
  -9   2   3       49.20       54.94      8.02 o 
  -8   2   3      290.18      304.32     10.23 o 
  -7   2   3      155.04      197.14     12.08 o 
  -6   2   3      102.29      159.98      7.01 o 
  -5   2   3        0.75        4.02      3.67 o 
  -4   2   3      176.75      252.42      8.28 o 
  -3   2   3       83.35       53.15      3.94 o 
  -2   2   3      373.44      259.97      6.79 o 
  -1   2   3     3962.45     3840.82     39.65 o 
   0   2   3     6641.47     6477.74     64.10 o 
   1   2   3     9678.92     9466.21     86.08 o 
   2   2   3      216.47      172.03      5.25 o 
   3   2   3      992.67     1210.21     15.23 o 
   4   2   3      419.41      344.40      8.05 o 
   5   2   3        1.22        4.44      3.91 o 
   6   2   3      401.43      344.63      9.11 o 
   7   2   3      160.83      202.83     10.83 o 
   8   2   3      116.31       97.20      8.27 o 
   9   2   3     1222.99     1237.37     27.52 o 
  10   2   3       14.20       14.40      8.87 o 
  11   2   3      717.15      643.89     30.22 o 
  12   2   3      111.96       78.94     13.95 o 
  13   2   3      146.10      124.10     16.07 o 
 -14   3   3      934.84      962.36     34.65 o 
 -13   3   3      348.08      364.38     20.36 o 
 -12   3   3       21.60       11.54     14.47 o 
 -11   3   3      737.64      782.29     26.97 o 
 -10   3   3       36.09       40.47      8.59 o 
  -9   3   3      882.96      850.03     19.95 o 
  -8   3   3       63.95       62.15      7.72 o 
  -7   3   3     3630.98     3527.45     45.23 o 
  -6   3   3      926.87      935.21     23.80 o 
  -5   3   3     2259.42     2126.50     29.54 o 
  -4   3   3      448.20      464.70      9.29 o 
  -3   3   3      708.91      686.02     11.37 o 
  -2   3   3      731.05      784.09     13.47 o 
  -1   3   3     3549.74     3558.41     37.39 o 
   0   3   3     4481.34     4731.03     48.94 o 
   1   3   3    16184.12    17074.85    164.41 o 
   2   3   3    11725.24    13101.81    125.07 o 
   3   3   3     5995.81     6160.07     76.13 o 
   4   3   3       11.01        7.95      3.69 o 
   5   3   3     1250.59     1309.75     20.52 o 
   6   3   3     1575.61     1638.06     21.63 o 
   7   3   3      476.86      509.97     15.55 o 
   8   3   3      218.22      216.42     12.15 o 
   9   3   3      207.11      225.20     11.43 o 
  10   3   3      677.14      766.91     26.80 o 
  11   3   3       80.55       75.99     13.03 o 
  12   3   3       36.72       34.35     13.06 o 
  13   3   3       55.45       36.46     19.06 o 
 -13   4   3      199.12      241.01     18.25 o 
 -12   4   3       48.06       61.38     16.20 o 
 -11   4   3        6.98        8.50      8.99 o 
 -10   4   3      561.27      495.56     18.54 o 
  -9   4   3      271.83      209.94     11.94 o 
  -8   4   3      547.98      489.46     15.23 o 
  -7   4   3      285.54      279.19     12.83 o 
  -6   4   3     1564.05     1601.21     25.90 o 
  -5   4   3     3559.70     3838.40     47.88 o 
  -4   4   3     4361.91     4638.09     50.02 o 
  -3   4   3     1993.49     1898.92     23.67 o 
  -2   4   3      523.01      455.57      8.98 o 
  -1   4   3     3680.03     3682.99     39.55 o 
   0   4   3     8063.53     8374.26     84.04 o 
   1   4   3     2046.83     2062.02     25.25 o 
   2   4   3       76.07       40.38      4.10 o 
   3   4   3     1845.06     1808.02     21.77 o 
   4   4   3     5391.71     5647.34     56.15 o 
   5   4   3      970.32      964.88     20.78 o 
   6   4   3      636.38      581.11     17.32 o 
   7   4   3     1277.93     1209.56     21.27 o 
   8   4   3      213.39      198.23     11.35 o 
   9   4   3      552.64      523.47     24.72 o 
  10   4   3      250.01      276.10     15.27 o 
  11   4   3       76.15       86.00     16.48 o 
  12   4   3       22.40       37.02     12.78 o 
 -13   5   3       29.20       23.89     12.94 o 
 -12   5   3      190.40      181.05     15.83 o 
 -11   5   3      906.27      877.73     23.64 o 
 -10   5   3      710.08      704.31     20.29 o 
  -9   5   3       37.19       23.85      8.29 o 
  -8   5   3      331.75      353.16     26.25 o 
  -7   5   3     1050.89     1140.54     25.85 o 
  -6   5   3     2704.02     2903.29     45.42 o 
  -5   5   3     2160.91     2394.58     30.27 o 
  -4   5   3      670.17      675.74     13.00 o 
  -3   5   3     2344.59     2144.35     24.79 o 
  -2   5   3     1084.44     1155.53     15.77 o 
  -1   5   3     1384.39     1257.44     17.66 o 
   0   5   3      135.95      134.95      5.57 o 
   1   5   3      924.14     1005.24     14.40 o 
   2   5   3     8377.72     9042.09    105.20 o 
   3   5   3     6365.67     7073.86     68.96 o 
   4   5   3     3594.84     3692.84     39.81 o 
   5   5   3      605.50      575.71     11.91 o 
   6   5   3      694.19      717.07     16.82 o 
   7   5   3      118.68      157.07     10.16 o 
   8   5   3      327.43      317.42     14.32 o 
   9   5   3      110.41      135.96     11.78 o 
  10   5   3      367.48      419.90     17.66 o 
  11   5   3      222.40      210.16     18.67 o 
  12   5   3      181.85      163.01     18.88 o 
 -13   6   3      203.90      173.35     19.33 o 
 -12   6   3      162.09      179.78     14.66 o 
 -11   6   3        1.54        7.74      9.71 o 
 -10   6   3      189.23      162.38     15.47 o 
  -9   6   3       22.59        2.88      8.14 o 
  -8   6   3      276.82      290.84     13.67 o 
  -7   6   3       12.35        0.01      6.94 o 
  -6   6   3        0.61        2.32      6.45 o 
  -5   6   3     2536.05     2582.84     33.03 o 
  -4   6   3      299.60      265.79      8.08 o 
  -3   6   3      566.38      445.58      9.94 o 
  -2   6   3     1162.19     1029.37     15.89 o 
  -1   6   3       16.74       12.94      4.32 o 
   0   6   3     1024.80      755.17     12.77 o 
   1   6   3        2.33       14.81      4.20 o 
   2   6   3     1973.88     1783.77     24.32 o 
   3   6   3     4990.51     4951.63     57.87 o 
   4   6   3      191.83      148.03      7.70 o 
   5   6   3      787.36      760.73     20.22 o 
   6   6   3     1357.97     1416.71     23.72 o 
   7   6   3       21.42       19.39     11.74 o 
   8   6   3       10.00        7.84      8.44 o 
   9   6   3       49.78       52.96     10.51 o 
  10   6   3        1.35       -8.56     10.29 o 
  11   6   3      173.54      204.60     19.08 o 
  12   6   3        8.39        8.34     16.86 o 
 -12   7   3      360.76      325.86     18.04 o 
 -11   7   3        7.10        6.09      9.74 o 
 -10   7   3      155.57      132.98     12.48 o 
  -9   7   3      364.80      416.15     16.79 o 
  -8   7   3      349.91      380.77     15.66 o 
  -7   7   3     1061.71     1114.73     23.91 o 
  -6   7   3     3431.76     3476.47     53.07 o 
  -5   7   3     1657.87     1770.66     29.69 o 
  -4   7   3     1530.72     1589.71     24.15 o 
  -3   7   3      608.94      646.42     12.81 o 
  -2   7   3     2915.90     2841.93     32.87 o 
  -1   7   3       15.69       21.51      4.73 o 
   0   7   3      503.62      464.51     10.71 o 
   1   7   3     1280.97     1344.14     19.33 o 
   2   7   3      179.60      171.25      8.75 o 
   3   7   3       34.89       27.13      5.23 o 
   4   7   3      468.91      481.54     11.99 o 
   5   7   3     1514.87     1503.47     27.35 o 
   6   7   3      239.43      247.08     14.32 o 
   7   7   3     1098.50     1091.15     30.40 o 
   8   7   3     1410.74     1489.06     33.80 o 
   9   7   3     1407.42     1420.94     38.32 o 
  10   7   3      120.34      110.22     16.43 o 
  11   7   3      421.75      397.87     30.95 o 
 -11   8   3      105.72      103.77     13.26 o 
 -10   8   3        0.07       -2.60      9.46 o 
  -9   8   3        1.43       -8.60      8.60 o 
  -8   8   3       12.62       19.15      9.10 o 
  -7   8   3     1394.91     1412.50     28.26 o 
  -6   8   3      825.34      827.53     21.91 o 
  -5   8   3     1176.00     1211.17     26.64 o 
  -4   8   3       11.94       10.09      6.27 o 
  -3   8   3       36.99       20.64      7.35 o 
  -2   8   3     2054.11     2002.43     26.38 o 
  -1   8   3        3.63       -2.73      5.42 o 
   0   8   3       89.39       65.02      7.29 o 
   1   8   3       37.39       28.39      6.49 o 
   2   8   3      327.44      315.27     12.75 o 
   3   8   3       97.12       92.90      8.26 o 
   4   8   3       61.20       71.64     14.10 o 
   5   8   3       28.62       20.86      9.12 o 
   6   8   3      443.23      408.29     18.14 o 
   7   8   3      110.07      120.43     19.78 o 
   8   8   3       76.25       87.32     14.15 o 
   9   8   3        0.01       -8.06     10.96 o 
  10   8   3      188.31      239.91     20.93 o 
 -10   9   3     2180.31     2237.56     56.11 o 
  -9   9   3      929.42      900.06     26.99 o 
  -8   9   3      519.40      579.17     21.43 o 
  -7   9   3      139.25      116.03     11.77 o 
  -6   9   3     1140.71     1181.36     25.86 o 
  -5   9   3       72.54       98.60     11.63 o 
  -4   9   3      358.82      400.79     19.09 o 
  -3   9   3     1101.12     1164.32     32.03 o 
  -2   9   3      798.97      814.33     18.56 o 
  -1   9   3        7.41       18.94      6.67 o 
   0   9   3      158.60      146.87     12.36 o 
   1   9   3     2889.48     2778.04     37.98 o 
   2   9   3      868.93      903.94     20.96 o 
   3   9   3       87.51       98.62      8.96 o 
   4   9   3      732.16      710.75     30.11 o 
   5   9   3     1302.37     1341.06     40.32 o 
   6   9   3       35.76       38.71     11.13 o 
   7   9   3       80.80       82.31     12.83 o 
   8   9   3      356.41      317.06     22.94 o 
   9   9   3      829.44      995.34     57.84 o 
  -9  10   3       99.34      112.05     17.14 o 
  -8  10   3       98.29      111.65     16.21 o 
  -7  10   3      215.46      231.58     18.98 o 
  -6  10   3       49.12       25.59     12.23 o 
  -5  10   3      128.45      142.72     19.98 o 
  -4  10   3       51.07       41.76     10.63 o 
  -3  10   3       33.91       21.44      8.30 o 
  -2  10   3      381.34      389.83     20.69 o 
  -1  10   3      420.49      354.85     14.64 o 
   0  10   3      218.68      232.26     12.82 o 
   1  10   3        5.53       -7.40      7.40 o 
   2  10   3        0.08       -0.55      9.74 o 
   3  10   3      137.27      142.13     12.91 o 
   4  10   3      147.08      140.05     13.47 o 
   5  10   3      386.31      368.46     23.14 o 
   6  10   3       73.26       46.93     11.93 o 
   7  10   3        3.92       10.48     11.50 o 
   8  10   3       31.82       58.02     18.25 o 
  -8  11   3      282.27      309.58     25.41 o 
  -7  11   3       14.04        3.54     12.67 o 
  -6  11   3      304.13      345.12     22.07 o 
  -5  11   3      268.00      233.09     19.10 o 
  -4  11   3      971.79      935.98     31.23 o 
  -3  11   3       32.66       34.46     12.30 o 
  -2  11   3      554.29      571.55     21.22 o 
  -1  11   3       99.20      105.36     14.24 o 
   0  11   3      865.20      842.89     22.32 o 
   1  11   3        5.54        8.51      8.57 o 
   2  11   3      152.30      157.74     13.56 o 
   3  11   3      488.14      514.33     21.37 o 
   4  11   3     1629.37     1694.80     43.61 o 
   5  11   3     1003.32      950.92     28.53 o 
   6  11   3      135.93      123.45     15.17 o 
   7  11   3      286.41      373.31     28.32 o 
  -7  12   3       77.13       51.44     17.40 o 
  -6  12   3       95.10      138.38     18.22 o 
  -5  12   3      218.03      226.29     19.83 o 
  -4  12   3        1.81        6.22     13.01 o 
  -3  12   3      560.57      564.04     26.32 o 
  -2  12   3       65.29       47.46     15.44 o 
  -1  12   3      305.71      251.07     18.40 o 
   0  12   3      307.23      270.42     17.05 o 
   1  12   3      109.40       68.42     12.39 o 
   2  12   3     1426.82     1390.44     38.48 o 
   3  12   3       68.88       78.53     15.67 o 
   4  12   3      307.53      332.45     22.48 o 
   5  12   3      184.67      202.22     19.92 o 
   6  12   3       53.73       35.63     18.03 o 
  -4  13   3      482.01      447.54     34.61 o 
  -3  13   3       21.02       20.17     14.33 o 
  -2  13   3       75.22       92.72     30.09 o 
  -1  13   3      401.30      344.50     19.85 o 
   0  13   3      112.53      108.97     16.23 o 
   1  13   3       85.79       81.56     18.76 o 
   2  13   3      342.03      320.55     22.40 o 
   3  13   3      899.42      953.33     34.35 o 
 -14   0   4       90.60       21.98     21.24 o 
 -13   0   4     1801.39     1675.28     79.13 o 
 -12   0   4     1784.65     1552.17     55.71 o 
 -11   0   4     1416.74     1337.25     49.17 o 
 -10   0   4      339.32      405.74     20.81 o 
  -9   0   4     2028.95     2109.84     85.98 o 
  -8   0   4      709.62      670.36     22.12 o 
  -7   0   4       43.28       82.37      7.41 o 
  -6   0   4    15810.87    15717.60    202.81 o 
  -5   0   4      410.42      675.86     27.88 o 
  -4   0   4     6329.75     5786.13     77.61 o 
  -3   0   4     1393.26     1123.07     19.14 o 
  -2   0   4    18049.18    18000.01    390.21 o 
  -1   0   4      240.58      156.07      7.42 o 
   0   0   4      745.88     1164.79     25.09 o 
   1   0   4     7173.63     7693.37     99.43 o 
   2   0   4     8648.14     8605.09    111.84 o 
   3   0   4      135.32      202.12      8.58 o 
   4   0   4     1269.15     1124.06     21.74 o 
   5   0   4      626.91      679.14     20.47 o 
   6   0   4     3710.27     3281.64     51.33 o 
   7   0   4       14.97       23.83      7.55 o 
   8   0   4     6042.94     5991.23     88.16 o 
   9   0   4      133.14      108.44     15.02 o 
  10   0   4     1887.96     1981.92     49.82 o 
  11   0   4        7.99        6.69     13.55 o 
  12   0   4      133.48      130.27     24.21 o 
  13   0   4       21.05       11.47     27.06 o 
 -14   1   4       62.73       44.93     15.02 o 
 -13   1   4      110.78      121.48     16.67 o 
 -12   1   4        0.05       -8.91     13.05 o 
 -11   1   4      440.37      401.66     18.04 o 
 -10   1   4      334.59      307.78     15.13 o 
  -9   1   4      309.55      324.56     13.57 o 
  -8   1   4      556.52      547.83     14.21 o 
  -7   1   4      290.66      274.03      7.88 o 
  -6   1   4      561.79      520.26      9.74 o 
  -5   1   4     1303.72     1413.69     17.37 o 
  -4   1   4       48.21       51.20      3.79 o 
  -3   1   4       26.48       45.38      3.75 o 
  -2   1   4    11478.67    12873.63    115.76 o 
  -1   1   4    11004.86    11943.62    149.39 o 
   0   1   4     7161.54     7311.03     89.39 o 
   1   1   4    16586.47    16816.38    160.67 o 
   2   1   4       52.20       54.07      3.79 o 
   3   1   4      253.60      237.91      6.64 o 
   4   1   4     1614.02     1561.59     19.27 o 
   5   1   4     1101.69     1038.27     15.40 o 
   6   1   4     1247.18     1328.16     18.85 o 
   7   1   4       96.05      144.23      7.49 o 
   8   1   4      296.73      359.43     12.47 o 
   9   1   4      350.38      345.14     13.94 o 
  10   1   4     1111.35     1167.16     26.09 o 
  11   1   4       57.63       34.01     11.53 o 
  12   1   4      249.63      289.37     18.53 o 
  13   1   4       39.44       17.59     14.41 o 
 -14   2   4      251.52      260.38     32.53 o 
 -13   2   4      552.91      509.55     29.37 o 
 -12   2   4      390.98      428.37     24.75 o 
 -11   2   4        3.65       11.46     11.05 o 
 -10   2   4     2596.34     2573.85     43.71 o 
  -9   2   4     1083.89     1076.35     21.74 o 
  -8   2   4      420.64      380.53     10.99 o 
  -7   2   4      438.74      434.50     10.79 o 
  -6   2   4     2596.88     2566.38     31.11 o 
  -5   2   4    11538.64    12574.79    147.19 o 
  -4   2   4      739.72      780.42     16.54 o 
  -3   2   4     1237.62     1423.25     18.10 o 
  -2   2   4     6346.64     6746.33     66.29 o 
  -1   2   4      495.68      460.23     10.78 o 
   0   2   4     1240.37      969.39     13.07 o 
   1   2   4      960.23      702.48      9.89 o 
   2   2   4    24493.32    22741.37    202.90 o 
   3   2   4      100.18      267.61      7.21 o 
   4   2   4    10440.02     9811.36     91.75 o 
   5   2   4     1119.44     1260.46     17.55 o 
   6   2   4     1386.18     1300.77     18.77 o 
   7   2   4       12.67       16.98      5.17 o 
   8   2   4      121.46      126.47     12.13 o 
   9   2   4     1246.00     1262.75     23.55 o 
  10   2   4      190.41      210.53     13.39 o 
  11   2   4      857.46      834.11     30.04 o 
  12   2   4      674.20      817.16     27.25 o 
  13   2   4        8.85        3.70     14.11 o 
 -14   3   4        5.08       16.18     14.54 o 
 -13   3   4      261.42      271.80     18.32 o 
 -12   3   4       78.27       69.49     14.17 o 
 -11   3   4       89.47       60.10     11.16 o 
 -10   3   4       34.37       45.90      8.81 o 
  -9   3   4        1.11       -6.56      6.56 o 
  -8   3   4      195.26      211.77     10.74 o 
  -7   3   4       24.21       19.56      6.23 o 
  -6   3   4      214.94      221.09     11.75 o 
  -5   3   4      130.77      192.93      7.78 o 
  -4   3   4      720.29      616.18     11.24 o 
  -3   3   4      484.45      342.35      8.12 o 
  -2   3   4     5664.52     5480.59     58.04 o 
  -1   3   4     3470.05     3128.99     34.14 o 
   0   3   4      134.79       96.55      4.98 o 
   1   3   4     2066.58     1913.01     25.36 o 
   2   3   4       22.88       22.33      3.51 o 
   3   3   4     1767.96     1840.81     21.60 o 
   4   3   4      389.16      314.11      8.19 o 
   5   3   4     2868.58     2699.78     30.80 o 
   6   3   4      228.55      234.21      8.36 o 
   7   3   4      684.50      672.32     16.84 o 
   8   3   4      271.14      242.02     11.28 o 
   9   3   4        0.29       -4.85      7.08 o 
  10   3   4      107.84      100.49     11.32 o 
  11   3   4       48.06       49.96     12.59 o 
  12   3   4       56.47       37.47     14.84 o 
 -13   4   4      323.94      368.49     20.51 o 
 -12   4   4       87.59       92.80     13.25 o 
 -11   4   4     2094.39     2168.45     46.23 o 
 -10   4   4      860.19      822.26     21.55 o 
  -9   4   4       56.89       59.50      8.82 o 
  -8   4   4      357.37      359.81     15.17 o 
  -7   4   4      250.57      296.73     11.87 o 
  -6   4   4     4239.17     4231.40     53.16 o 
  -5   4   4       78.66       57.93      5.08 o 
  -4   4   4     3540.91     3264.05     37.25 o 
  -3   4   4      158.83      242.17      6.38 o 
  -2   4   4     3857.06     3760.27     40.38 o 
  -1   4   4     2247.31     2276.97     29.55 o 
   0   4   4     2582.83     2839.95     35.28 o 
   1   4   4     6849.32     6621.77     73.41 o 
   2   4   4     4936.73     5662.90     58.68 o 
   3   4   4     6964.15     7249.83     69.80 o 
   4   4   4       15.44        6.13      4.17 o 
   5   4   4      224.93      232.36      8.17 o 
   6   4   4     2353.17     2285.18     31.32 o 
   7   4   4      106.51      109.23      8.37 o 
   8   4   4      805.28      838.76     23.67 o 
   9   4   4       13.16        7.83      8.53 o 
  10   4   4     1565.83     1608.39     31.75 o 
  11   4   4      145.80      140.07     15.28 o 
  12   4   4      127.08      138.16     18.64 o 
 -13   5   4      604.26      671.08     33.99 o 
 -12   5   4       30.77       38.22     12.24 o 
 -11   5   4      145.18      176.16     13.47 o 
 -10   5   4      293.23      316.35     16.88 o 
  -9   5   4      605.51      620.67     18.38 o 
  -8   5   4     3366.67     3301.27     51.44 o 
  -7   5   4       53.27       42.08      7.71 o 
  -6   5   4      840.75      750.53     17.42 o 
  -5   5   4      999.38      952.71     21.47 o 
  -4   5   4        0.15       -2.63      4.07 o 
  -3   5   4       63.60       80.81      5.68 o 
  -2   5   4       92.20       81.46      4.82 o 
  -1   5   4     1836.69     1774.63     21.22 o 
   0   5   4        0.69        3.92      4.08 o 
   1   5   4      372.82      404.94     11.03 o 
   2   5   4      302.59      378.73     11.65 o 
   3   5   4     6090.23     6233.80     76.13 o 
   4   5   4      112.95      185.89      7.86 o 
   5   5   4       65.59       58.94      5.88 o 
   6   5   4      211.95      223.59     10.16 o 
   7   5   4       11.60       12.01      6.75 o 
   8   5   4      109.04       96.59     10.27 o 
   9   5   4     1423.59     1531.58     30.34 o 
  10   5   4       30.99       38.83     13.23 o 
  11   5   4       43.68       69.81     13.55 o 
  12   5   4       74.84       84.04     20.17 o 
 -13   6   4       75.34       59.73     14.17 o 
 -12   6   4      544.25      596.65     22.37 o 
 -11   6   4      235.07      228.75     14.57 o 
 -10   6   4      879.47      842.49     22.91 o 
  -9   6   4       40.26       40.69      9.18 o 
  -8   6   4      379.43      387.93     16.68 o 
  -7   6   4     2256.47     2270.54     35.88 o 
  -6   6   4      195.63      202.51     17.82 o 
  -5   6   4     2914.29     2948.64     36.64 o 
  -4   6   4      124.95      198.09      9.32 o 
  -3   6   4     1401.24     1300.19     18.10 o 
  -2   6   4      293.71      318.49      8.56 o 
  -1   6   4     2766.17     2948.66     34.93 o 
   0   6   4     6061.77     5967.46     64.40 o 
   1   6   4      276.37      303.95      9.93 o 
   2   6   4     3305.75     3226.19     35.64 o 
   3   6   4     5312.93     5601.38     66.10 o 
   4   6   4     3698.59     3907.21     42.89 o 
   5   6   4       17.72       24.12      6.78 o 
   6   6   4       13.35       16.99      6.74 o 
   7   6   4     1877.33     1908.91     32.92 o 
   8   6   4       11.67       -0.01      9.43 o 
   9   6   4      521.28      617.92     34.06 o 
  10   6   4      423.79      404.58     26.80 o 
  11   6   4      910.21      963.60     33.92 o 
 -12   7   4       29.50       21.60     11.08 o 
 -11   7   4       25.89       47.66     11.03 o 
 -10   7   4       38.82       31.87     10.09 o 
  -9   7   4        3.81        8.50      8.87 o 
  -8   7   4       45.80       45.70      9.27 o 
  -7   7   4      207.75      227.94     13.72 o 
  -6   7   4      302.40      326.59     13.69 o 
  -5   7   4      171.38      196.08     15.44 o 
  -4   7   4      374.45      479.04     17.72 o 
  -3   7   4      667.08      587.76     12.17 o 
  -2   7   4     3331.90     3286.37     36.90 o 
  -1   7   4     2807.73     2674.13     34.37 o 
   0   7   4       34.12       22.82      5.59 o 
   1   7   4        7.35        0.56      5.34 o 
   2   7   4      425.26      533.30     14.85 o 
   3   7   4      683.32      672.45     15.76 o 
   4   7   4     5791.10     5983.54     67.19 o 
   5   7   4     2136.21     2146.80     56.35 o 
   6   7   4       15.09       14.00      9.79 o 
   7   7   4      303.55      315.36     16.69 o 
   8   7   4        5.20        0.55     10.22 o 
   9   7   4        4.93       -1.41     12.18 o 
  10   7   4       91.00      116.23     17.02 o 
  11   7   4       38.55       40.63     15.56 o 
 -11   8   4     1052.54     1041.13     28.38 o 
 -10   8   4       17.83       16.27     10.08 o 
  -9   8   4      166.51      182.99     13.54 o 
  -8   8   4      204.12      187.20     12.90 o 
  -7   8   4       75.62       67.46      9.97 o 
  -6   8   4     1812.64     1941.04     36.48 o 
  -5   8   4       62.56       85.13      9.42 o 
  -4   8   4     6024.10     6425.51     71.37 o 
  -3   8   4     3193.53     3379.11     46.30 o 
  -2   8   4       32.36       29.04      6.69 o 
  -1   8   4     1276.04     1087.74     19.89 o 
   0   8   4      156.55      151.46      9.00 o 
   1   8   4     3817.13     3730.65     46.07 o 
   2   8   4      703.63      692.03     17.72 o 
   3   8   4     1017.08      950.34     19.28 o 
   4   8   4      153.54      144.10     11.73 o 
   5   8   4     1659.52     1658.33     34.12 o 
   6   8   4      746.06      721.67     25.39 o 
   7   8   4      449.25      424.68     19.60 o 
   8   8   4      340.03      347.04     30.95 o 
   9   8   4      194.76      222.17     19.67 o 
  10   8   4      636.65      645.40     30.00 o 
 -11   9   4        8.80       -3.11     11.71 o 
 -10   9   4      256.82      315.93     35.43 o 
  -9   9   4       42.62       41.62     10.89 o 
  -8   9   4      299.74      327.62     16.35 o 
  -7   9   4      327.44      335.24     17.67 o 
  -6   9   4       27.68       20.45     11.13 o 
  -5   9   4     3202.22     3284.03     60.05 o 
  -4   9   4       40.72       29.70     14.02 o 
  -3   9   4       14.90       17.29      7.62 o 
  -2   9   4      372.33      318.13     13.59 o 
  -1   9   4      453.89      397.35     13.40 o 
   0   9   4        0.02       -0.40      6.47 o 
   1   9   4      477.11      469.17     14.56 o 
   2   9   4       70.32       70.64     10.17 o 
   3   9   4     1314.86     1281.57     24.28 o 
   4   9   4     2343.85     2376.83     47.98 o 
   5   9   4       72.27       71.91     11.78 o 
   6   9   4      796.35      815.52     28.25 o 
   7   9   4        1.04       -6.75     11.33 o 
   8   9   4       45.18       48.55     15.04 o 
   9   9   4      102.71      122.74     18.03 o 
 -10  10   4      238.51      247.26     29.24 o 
  -9  10   4      417.49      399.55     34.05 o 
  -8  10   4      548.95      511.95     25.81 o 
  -7  10   4     1539.86     1738.54     75.27 o 
  -6  10   4        8.36       10.80     10.22 o 
  -5  10   4     3508.72     3601.90     65.99 o 
  -4  10   4      402.16      412.73     34.81 o 
  -3  10   4     2766.92     2720.91     48.72 o 
  -2  10   4      116.94       94.02     10.20 o 
  -1  10   4      378.23      401.73     14.47 o 
   0  10   4      668.90      644.34     18.97 o 
   1  10   4       74.45      106.78     12.78 o 
   2  10   4       46.40       30.47      8.88 o 
   3  10   4       46.03       43.32     10.80 o 
   4  10   4      337.51      351.63     25.98 o 
   5  10   4      936.84     1030.82     28.79 o 
   6  10   4        5.71       19.34     15.22 o 
   7  10   4     1006.37     1211.73     45.09 o 
   8  10   4      115.48       73.24     17.01 o 
  -8  11   4      108.56      111.73     17.46 o 
  -7  11   4      281.31      306.16     21.87 o 
  -6  11   4      168.25      170.33     18.13 o 
  -5  11   4       40.46       31.15     13.26 o 
  -4  11   4       24.66       39.57     12.98 o 
  -3  11   4       44.84       48.82     13.38 o 
  -2  11   4      390.80      330.77     17.04 o 
  -1  11   4      124.06      147.64     19.77 o 
   0  11   4     1060.39     1036.95     24.87 o 
   1  11   4       10.79       13.39      9.37 o 
   2  11   4      229.24      189.00     17.05 o 
   3  11   4        0.16        2.67     10.42 o 
   4  11   4       36.92       26.17     11.79 o 
   5  11   4        9.90        1.98     12.69 o 
   6  11   4       66.53       86.82     21.59 o 
   7  11   4       85.09       64.00     16.80 o 
  -7  12   4      267.42      258.34     33.82 o 
  -6  12   4      130.62      185.74     33.23 o 
  -5  12   4      113.61      118.33     17.02 o 
  -4  12   4      516.96      512.00     32.14 o 
  -3  12   4      700.79      686.04     28.72 o 
  -2  12   4       65.26       42.47     12.68 o 
  -1  12   4      709.12      699.08     26.97 o 
   0  12   4       19.55       38.41     13.49 o 
   1  12   4      752.18      813.55     25.83 o 
   2  12   4        2.06        7.96     13.33 o 
   3  12   4     1812.85     2006.73     53.40 o 
   4  12   4      118.69       70.23     27.05 o 
   5  12   4      518.30      666.67     44.91 o 
  -4  13   4      106.38       91.32     16.99 o 
  -3  13   4     1011.52     1134.06     37.14 o 
  -2  13   4       17.13       -9.75     14.76 o 
  -1  13   4      310.22      365.11     22.04 o 
   0  13   4      107.41      142.78     23.61 o 
   1  13   4       47.42       59.01     22.95 o 
   2  13   4       41.54       28.71     16.83 o 
   3  13   4       81.26      120.72     25.48 o 
 -14   1   5      540.58      558.93     27.74 o 
 -13   1   5      228.23      203.59     18.37 o 
 -12   1   5     1394.19     1379.05     36.91 o 
 -11   1   5       56.21       36.93     13.94 o 
 -10   1   5     2254.00     2226.06     39.77 o 
  -9   1   5       34.88       21.54      6.90 o 
  -8   1   5     3343.92     3083.95     34.67 o 
  -7   1   5      185.55      227.63      7.38 o 
  -6   1   5     4283.38     4117.26     42.15 o 
  -5   1   5      551.24      754.99     11.59 o 
  -4   1   5    13076.49    13262.52    141.83 o 
  -3   1   5     1236.00     1491.16     17.31 o 
  -2   1   5     8012.96     8361.48    111.35 o 
  -1   1   5     1494.53     1532.92     17.87 o 
   0   1   5     9823.36     9748.86     95.05 o 
   1   1   5       40.63       46.08      4.45 o 
   2   1   5      843.44      825.95     11.57 o 
   3   1   5     2962.77     3039.83     31.85 o 
   4   1   5     4378.34     4346.48     44.18 o 
   5   1   5      939.89      955.32     14.98 o 
   6   1   5      374.30      344.11      9.73 o 
   7   1   5     1818.91     1738.50     23.85 o 
   8   1   5     1632.70     1647.57     26.32 o 
   9   1   5      103.05      101.14     10.05 o 
  10   1   5      344.38      331.46     15.70 o 
  11   1   5      706.71      790.40     23.15 o 
  12   1   5       61.14       49.44     17.66 o 
 -14   2   5       50.86       39.39     14.99 o 
 -13   2   5        5.21       -2.66     12.56 o 
 -12   2   5      759.14      721.06     41.53 o 
 -11   2   5      790.58      732.03     31.48 o 
 -10   2   5       69.52       81.88      9.52 o 
  -9   2   5      642.51      642.90     16.90 o 
  -8   2   5        1.00        4.74      5.89 o 
  -7   2   5       14.22        5.84      3.64 o 
  -6   2   5       29.21       35.51      3.96 o 
  -5   2   5        1.63        4.57      3.76 o 
  -4   2   5     4935.88     5394.26     52.15 o 
  -3   2   5      410.38      336.22      7.04 o 
  -2   2   5      744.06      616.36     10.55 o 
  -1   2   5     1014.47      874.90     15.57 o 
   0   2   5      229.38      373.49      8.91 o 
   1   2   5     7804.32     7692.91     76.83 o 
   2   2   5      189.75      122.19      4.93 o 
   3   2   5     2637.02     2675.19     28.88 o 
   4   2   5       87.19       64.51      5.03 o 
   5   2   5      632.86      636.27     12.09 o 
   6   2   5      464.34      457.52     11.37 o 
   7   2   5       54.54       50.98      6.21 o 
   8   2   5       65.23       68.39      8.14 o 
   9   2   5      401.43      427.09     14.68 o 
  10   2   5      206.75      214.14     16.09 o 
  11   2   5       32.60       42.73     12.68 o 
  12   2   5       94.91      128.68     23.34 o 
 -14   3   5     1057.03     1189.72     74.21 o 
 -13   3   5       33.90       39.39     16.02 o 
 -12   3   5       79.94      112.55     16.53 o 
 -11   3   5       55.39       49.54     10.72 o 
 -10   3   5     3534.23     3318.22     55.97 o 
  -9   3   5       62.06       60.48      8.53 o 
  -8   3   5     1233.20     1084.58     26.60 o 
  -7   3   5      512.16      521.61     14.25 o 
  -6   3   5    10975.90    11757.30    128.42 o 
  -5   3   5      906.55     1015.48     15.95 o 
  -4   3   5     6329.62     6845.08     70.24 o 
  -3   3   5      900.27      980.32     13.13 o 
  -2   3   5      663.21      607.28      9.57 o 
  -1   3   5      261.75      247.49      7.36 o 
   0   3   5     3532.38     3332.53     36.56 o 
   1   3   5      291.70      336.21      7.08 o 
   2   3   5     3429.56     3312.28     34.34 o 
   3   3   5      689.79      715.17     11.80 o 
   4   3   5     4683.50     4819.76     49.01 o 
   5   3   5      203.24      176.49      7.32 o 
   6   3   5      321.78      347.33     10.14 o 
   7   3   5      456.88      469.36     13.69 o 
   8   3   5       75.13       66.50      8.43 o 
   9   3   5      926.21      959.64     21.19 o 
  10   3   5      448.90      484.12     21.35 o 
  11   3   5     1430.82     1535.07     40.99 o 
  12   3   5      619.08      621.03     44.39 o 
 -13   4   5       78.70       97.43     16.41 o 
 -12   4   5       37.44       38.31     11.55 o 
 -11   4   5       18.58       17.65      9.14 o 
 -10   4   5       10.96        8.23      8.01 o 
  -9   4   5      559.19      528.84     18.68 o 
  -8   4   5      991.53     1073.86     23.08 o 
  -7   4   5      596.61      576.60     15.60 o 
  -6   4   5      158.01      248.06     13.79 o 
  -5   4   5      241.96      197.93      7.65 o 
  -4   4   5      378.92      331.08      9.00 o 
  -3   4   5      615.07      576.88      9.96 o 
  -2   4   5      305.01      251.73      7.58 o 
  -1   4   5      193.57      289.19      8.19 o 
   0   4   5      599.34      798.55     13.47 o 
   1   4   5      381.51      317.83      8.74 o 
   2   4   5      771.30      714.60     11.66 o 
   3   4   5      417.93      303.38      8.22 o 
   4   4   5        0.13       16.83      5.25 o 
   5   4   5      105.16       82.96      6.54 o 
   6   4   5     1098.12     1035.94     22.46 o 
   7   4   5      393.28      414.73     13.52 o 
   8   4   5       55.93       47.54      8.35 o 
   9   4   5        1.77        1.59      8.42 o 
  10   4   5        1.13        5.90     10.25 o 
  11   4   5        1.01      -12.68     12.68 o 
  12   4   5       12.83       11.40     14.76 o 
 -13   5   5      451.36      457.33     22.62 o 
 -12   5   5      578.40      565.44     24.78 o 
 -11   5   5     2137.01     2003.34     36.56 o 
 -10   5   5      361.21      385.30     21.79 o 
  -9   5   5     2189.19     2135.11     39.32 o 
  -8   5   5      159.23      194.64     11.75 o 
  -7   5   5      273.23      292.61     12.46 o 
  -6   5   5      431.19      407.95     13.36 o 
  -5   5   5       94.11       65.58      5.81 o 
  -4   5   5     1717.58     1596.95     22.47 o 
  -3   5   5      204.89      208.60      7.74 o 
  -2   5   5     3565.43     3464.90     38.10 o 
  -1   5   5     5694.01     6401.43     67.34 o 
   0   5   5       36.92       43.84      5.10 o 
   1   5   5      587.33      550.91     11.99 o 
   2   5   5      970.67     1087.11     17.75 o 
   3   5   5     4070.21     4211.67     50.98 o 
   4   5   5      750.89      724.91     14.27 o 
   5   5   5      465.58      436.72     11.23 o 
   6   5   5     1163.93     1109.05     25.82 o 
   7   5   5     1364.25     1393.76     24.47 o 
   8   5   5      429.38      457.18     16.86 o 
   9   5   5      287.55      317.98     17.42 o 
  10   5   5      309.93      336.88     18.74 o 
  11   5   5      258.61      284.82     34.71 o 
 -13   6   5      162.38      179.18     21.55 o 
 -12   6   5      241.82      243.21     15.79 o 
 -11   6   5       16.69       10.67      9.63 o 
 -10   6   5       10.53        0.74      8.90 o 
  -9   6   5      233.84      210.30     14.43 o 
  -8   6   5      277.57      277.27     13.68 o 
  -7   6   5      157.29      137.12     10.28 o 
  -6   6   5      115.90      110.10      9.28 o 
  -5   6   5      944.90     1027.86     17.94 o 
  -4   6   5      882.42      900.66     16.40 o 
  -3   6   5      665.72      605.11     11.48 o 
  -2   6   5        8.73       15.06      4.50 o 
  -1   6   5     7380.41     7185.02     82.06 o 
   0   6   5     1398.94     1320.18     22.31 o 
   1   6   5     2084.82     1986.79     29.40 o 
   2   6   5     1874.81     1828.69     27.88 o 
   3   6   5      596.18      709.63     19.47 o 
   4   6   5     2709.60     2739.36     35.74 o 
   5   6   5      186.30      196.74     11.11 o 
   6   6   5       32.44       30.61      8.05 o 
   7   6   5      695.58      681.32     21.77 o 
   8   6   5       55.39       35.93     12.89 o 
   9   6   5      561.40      536.88     27.39 o 
  10   6   5       12.13        1.54     12.48 o 
  11   6   5      459.36      501.51     26.98 o 
 -12   7   5      359.40      374.21     21.26 o 
 -11   7   5      184.73      176.24     15.65 o 
 -10   7   5      365.15      317.27     16.12 o 
  -9   7   5      943.39      940.46     23.55 o 
  -8   7   5      563.68      544.44     19.79 o 
  -7   7   5      610.48      625.10     21.50 o 
  -6   7   5        9.63       19.01      7.70 o 
  -5   7   5     3664.47     3831.52     51.29 o 
  -4   7   5      432.10      454.98     12.52 o 
  -3   7   5      502.68      470.29     12.12 o 
  -2   7   5       99.42      135.27      8.71 o 
  -1   7   5     1120.72     1084.23     20.67 o 
   0   7   5      124.97      106.29      7.54 o 
   1   7   5     1292.86     1227.97     20.88 o 
   2   7   5     4927.03     4945.09     56.94 o 
   3   7   5     4041.97     4263.53     54.58 o 
   4   7   5     1414.79     1481.99     26.19 o 
   5   7   5     1851.42     1884.73     32.35 o 
   6   7   5      690.62      622.52     29.57 o 
   7   7   5       30.25       42.48     12.68 o 
   8   7   5       53.76       38.20     13.13 o 
   9   7   5      166.92      159.79     17.65 o 
  10   7   5       57.90       72.69     16.69 o 
 -11   8   5        9.15       10.37     10.66 o 
 -10   8   5      309.37      315.30     23.31 o 
  -9   8   5      237.37      246.86     16.27 o 
  -8   8   5       52.51       51.27     10.65 o 
  -7   8   5      596.99      639.87     19.40 o 
  -6   8   5       14.75       28.70      8.61 o 
  -5   8   5     1352.79     1354.79     29.74 o 
  -4   8   5       10.89       17.30      7.26 o 
  -3   8   5      212.99      209.98     11.06 o 
  -2   8   5       46.37       34.70      6.68 o 
  -1   8   5      127.68      154.24      9.19 o 
   0   8   5      957.10      921.58     18.52 o 
   1   8   5       21.28       17.27      6.70 o 
   2   8   5       54.24       68.43     11.75 o 
   3   8   5      116.02      119.66      9.82 o 
   4   8   5     1901.22     1933.34     36.15 o 
   5   8   5      179.76      203.39     14.33 o 
   6   8   5      149.11      102.31     12.57 o 
   7   8   5      816.03      851.61     32.34 o 
   8   8   5       66.46       51.16     14.61 o 
   9   8   5       67.47       74.82     15.81 o 
  10   8   5        6.36      -12.68     13.77 o 
 -11   9   5      538.05      572.05     25.00 o 
 -10   9   5       42.42       61.89     13.31 o 
  -9   9   5      559.20      637.42     24.16 o 
  -8   9   5       30.93       23.30     11.14 o 
  -7   9   5       30.12       28.39     12.20 o 
  -6   9   5       26.37       16.35     10.21 o 
  -5   9   5     2417.66     2423.03     45.33 o 
  -4   9   5     1082.14     1100.85     30.77 o 
  -3   9   5     3751.10     3671.37     50.97 o 
  -2   9   5     2940.39     2890.57     42.73 o 
  -1   9   5     1908.40     1835.88     28.94 o 
   0   9   5      351.92      389.99     14.07 o 
   1   9   5     1265.33     1254.16     23.27 o 
   2   9   5       14.78        0.60      6.94 o 
   3   9   5      138.75      131.20     10.12 o 
   4   9   5       30.77       35.22     11.45 o 
   5   9   5     3047.24     3085.24     72.98 o 
   6   9   5      649.98      689.78     42.98 o 
   7   9   5       24.08       31.66     13.73 o 
   8   9   5      279.49      277.12     21.58 o 
   9   9   5      333.18      311.84     23.57 o 
 -10  10   5      214.34      250.03     24.52 o 
  -9  10   5      167.90      162.90     18.36 o 
  -8  10   5      622.08      677.35     25.08 o 
  -7  10   5       20.10       25.48     11.25 o 
  -6  10   5       68.20       38.32     13.03 o 
  -5  10   5      882.50      925.68     26.84 o 
  -4  10   5      851.98      827.94     24.91 o 
  -3  10   5      450.99      471.37     17.08 o 
  -2  10   5        4.77        8.99      8.07 o 
  -1  10   5      679.40      611.56     18.75 o 
   0  10   5      682.65      655.83     19.27 o 
   1  10   5       57.62       49.04      8.84 o 
   2  10   5      115.86      100.86     10.10 o 
   3  10   5       19.36       18.35     10.11 o 
   4  10   5       14.79        7.88     11.79 o 
   5  10   5        0.05        2.45     12.51 o 
   6  10   5        0.85        0.55     13.37 o 
   7  10   5        1.81        5.10     14.27 o 
   8  10   5      146.00      119.89     18.99 o 
  -8  11   5      291.35      207.37     20.26 o 
  -7  11   5     1255.36     1317.82     39.24 o 
  -6  11   5       23.95       13.86     12.59 o 
  -5  11   5     1361.54     1420.90     39.21 o 
  -4  11   5      259.64      212.63     17.82 o 
  -3  11   5     1905.84     1983.74     40.49 o 
  -2  11   5      168.73      158.71     12.63 o 
  -1  11   5     1610.02     1522.53     38.02 o 
   0  11   5       11.54        9.55      9.27 o 
   1  11   5      491.90      503.14     17.30 o 
   2  11   5      337.99      295.80     17.38 o 
   3  11   5      436.12      434.45     33.25 o 
   4  11   5      272.52      256.67     24.16 o 
   5  11   5        9.09        8.30     13.70 o 
   6  11   5       35.17       41.12     15.83 o 
  -6  12   5        2.38        7.10     13.90 o 
  -5  12   5       26.45       27.62     13.76 o 
  -4  12   5      129.08      155.25     17.86 o 
  -3  12   5       73.98       75.16     15.40 o 
  -2  12   5       34.40       11.30     14.39 o 
  -1  12   5      112.70      160.82     17.11 o 
   0  12   5        2.20       -7.38     11.64 o 
   1  12   5       28.23       12.95     15.29 o 
   2  12   5      230.67      248.08     23.31 o 
   3  12   5       94.74       78.14     19.17 o 
   4  12   5        6.02       19.28     16.33 o 
   5  12   5      129.88       94.15     18.06 o 
  -4  13   5      205.79      186.66     20.09 o 
  -3  13   5      348.57      336.69     23.57 o 
  -2  13   5      101.37       38.24     16.85 o 
  -1  13   5      515.79      542.33     23.61 o 
   0  13   5      466.81      457.48     24.37 o 
   1  13   5      230.93      212.43     28.39 o 
   2  13   5       11.14        5.88     20.07 o 
 -14   0   6      126.64      139.13     25.43 o 
 -13   0   6       16.50       21.13     18.33 o 
 -12   0   6      260.01      264.32     26.88 o 
 -11   0   6      347.02      390.52     28.82 o 
 -10   0   6     4342.28     4068.23     96.57 o 
  -9   0   6    10867.00    10740.36    145.76 o 
  -8   0   6     1350.80     1486.78     29.20 o 
  -7   0   6     2707.62     2454.06     40.44 o 
  -6   0   6      403.53      362.88     18.29 o 
  -5   0   6     7894.07     7822.02    104.83 o 
  -4   0   6     8213.33     8903.21    117.10 o 
  -3   0   6      593.65      616.85     13.93 o 
  -2   0   6      358.23      518.24     12.28 o 
  -1   0   6    42035.67    45193.91    602.23 o 
   0   0   6     4413.33     4603.67     80.10 o 
   1   0   6     7243.79     6813.23     90.33 o 
   2   0   6      180.49      327.30     10.26 o 
   3   0   6     9642.03     8860.25    117.64 o 
   4   0   6     1121.92     1455.86     27.69 o 
   5   0   6    11800.87    11519.28    153.23 o 
   6   0   6      395.53      499.48     16.60 o 
   7   0   6     4997.26     4888.10     91.47 o 
   8   0   6      955.89      958.52     25.34 o 
   9   0   6     1410.18     1524.82     41.48 o 
  10   0   6      848.56      841.17     45.09 o 
  11   0   6        3.35        5.54     14.71 o 
  12   0   6      121.27      119.81     23.98 o 
 -14   1   6        6.75       15.80     13.88 o 
 -13   1   6      141.32      141.57     16.93 o 
 -12   1   6     1163.59     1069.07     32.28 o 
 -11   1   6       95.85       84.80     11.23 o 
 -10   1   6      129.08      123.49     11.47 o 
  -9   1   6      856.31      845.90     18.81 o 
  -8   1   6      178.04      199.18      9.03 o 
  -7   1   6      712.70      693.81     12.37 o 
  -6   1   6      496.94      465.60      9.54 o 
  -5   1   6      212.03      334.25      8.97 o 
  -4   1   6      844.53      852.51     14.47 o 
  -3   1   6      633.43      692.84     10.57 o 
  -2   1   6      406.38      394.01      7.69 o 
  -1   1   6     3003.32     2777.09     28.27 o 
   0   1   6     4067.00     3869.35     40.93 o 
   1   1   6     2369.16     2082.13     27.05 o 
   2   1   6      864.76      731.31     11.03 o 
   3   1   6      625.75      502.77      9.55 o 
   4   1   6      323.35      261.11      7.86 o 
   5   1   6       77.02       89.11      5.97 o 
   6   1   6        7.62        6.70      4.86 o 
   7   1   6      135.00      124.84      7.72 o 
   8   1   6        4.27        4.39      6.83 o 
   9   1   6       97.27       83.49     13.02 o 
  10   1   6        1.43        5.90      9.22 o 
  11   1   6        1.95       -0.24     10.60 o 
  12   1   6       14.51       12.83     14.08 o 
 -14   2   6        6.54        2.86     13.08 o 
 -13   2   6      432.20      487.68     24.77 o 
 -12   2   6      867.97      834.91     25.38 o 
 -11   2   6      425.79      430.41     18.62 o 
 -10   2   6     1749.55     1652.87     33.00 o 
  -9   2   6       15.28       14.92      7.00 o 
  -8   2   6     1335.37     1264.25     23.07 o 
  -7   2   6      177.21      175.08      6.67 o 
  -6   2   6      761.55      743.55     12.16 o 
  -5   2   6    13742.00    14584.54    133.44 o 
  -4   2   6       69.97      121.54      5.18 o 
  -3   2   6     8858.94     8562.75     79.73 o 
  -2   2   6        3.53       84.35      4.34 o 
  -1   2   6    13446.33    12617.37    114.65 o 
   0   2   6        3.55       46.94      4.46 o 
   1   2   6     8090.66     7508.50     75.65 o 
   2   2   6      763.31      898.36     12.78 o 
   3   2   6     8224.40     8109.51     77.96 o 
   4   2   6       27.73       37.01      4.66 o 
   5   2   6     1026.14     1056.49     16.51 o 
   6   2   6       74.32       47.70      6.16 o 
   7   2   6       97.52       84.12      7.12 o 
   8   2   6      255.39      262.02     11.80 o 
   9   2   6     1306.91     1391.35     25.66 o 
  10   2   6      555.15      469.60     20.28 o 
  11   2   6     1135.47     1266.43     42.30 o 
  12   2   6       55.48       16.48     14.48 o 
 -14   3   6       23.35       51.25     15.31 o 
 -13   3   6       16.69       -7.75     12.19 o 
 -12   3   6        6.56       -9.21      9.21 o 
 -11   3   6      179.70      183.27     14.29 o 
 -10   3   6      134.95      103.31     11.59 o 
  -9   3   6      132.10      140.71     10.32 o 
  -8   3   6        1.61        0.90      6.19 o 
  -7   3   6     1857.38     1852.98     30.83 o 
  -6   3   6     1463.97     1263.83     19.10 o 
  -5   3   6     2218.29     1911.91     24.87 o 
  -4   3   6     8111.34     8346.28     84.47 o 
  -3   3   6       18.69      118.51      4.92 o 
  -2   3   6     3076.04     3181.89     32.75 o 
  -1   3   6        1.52       30.88      4.40 o 
   0   3   6     1753.74     1908.75     23.53 o 
   1   3   6      107.33      172.64      7.25 o 
   2   3   6     1708.63     1676.30     20.15 o 
   3   3   6       47.85       90.87      5.74 o 
   4   3   6      385.41      370.65     11.69 o 
   5   3   6       14.23        4.31      4.54 o 
   6   3   6        7.29        5.01      5.02 o 
   7   3   6        0.29        3.96      6.35 o 
   8   3   6       40.55       33.65      7.83 o 
   9   3   6       47.95       32.09      8.72 o 
  10   3   6        0.21       -2.46     10.10 o 
  11   3   6       15.02       17.56     13.57 o 
  12   3   6       29.40       31.41     15.49 o 
 -14   4   6     1043.96     1045.48     41.92 o 
 -13   4   6      385.34      328.48     21.69 o 
 -12   4   6      181.88      212.85     16.01 o 
 -11   4   6      327.13      341.40     15.68 o 
 -10   4   6      681.62      627.98     20.94 o 
  -9   4   6     2224.98     2104.39     34.62 o 
  -8   4   6       11.29       12.91      7.06 o 
  -7   4   6     2629.24     2677.64     38.37 o 
  -6   4   6      502.47      589.58     12.57 o 
  -5   4   6     2670.82     2776.11     33.78 o 
  -4   4   6     3427.63     3713.38     41.99 o 
  -3   4   6     2175.93     2361.34     26.43 o 
  -2   4   6     3716.06     3495.89     38.46 o 
  -1   4   6      527.22      634.93     11.97 o 
   0   4   6     6210.95     6196.74     64.95 o 
   1   4   6       14.73       27.75      6.94 o 
   2   4   6      403.30      457.34     11.39 o 
   3   4   6     2254.80     2007.64     24.42 o 
   4   4   6      234.42      285.95      8.84 o 
   5   4   6     2394.69     2323.53     32.21 o 
   6   4   6       77.95       76.25      7.73 o 
   7   4   6     1831.17     1821.63     28.61 o 
   8   4   6      262.24      255.55     12.37 o 
   9   4   6      347.98      352.10     19.46 o 
  10   4   6      455.09      522.14     28.92 o 
  11   4   6      681.52      669.97     34.89 o 
 -13   5   6      408.38      403.00     22.76 o 
 -12   5   6       86.11      115.13     12.73 o 
 -11   5   6     1225.80     1280.30     28.26 o 
 -10   5   6      458.78      457.62     19.17 o 
  -9   5   6       87.97       84.48     10.14 o 
  -8   5   6      863.17      877.26     20.76 o 
  -7   5   6       12.06       15.37      6.94 o 
  -6   5   6      137.76      170.37     10.52 o 
  -5   5   6      498.06      549.53     12.55 o 
  -4   5   6        3.31       15.64      4.79 o 
  -3   5   6      659.33      727.88     12.16 o 
  -2   5   6        3.27        2.72      3.34 o 
  -1   5   6     3918.82     4019.84     45.39 o 
   0   5   6      864.13      740.40     14.00 o 
   1   5   6       50.89       22.73      5.51 o 
   2   5   6      448.20      345.68     14.80 o 
   3   5   6     2314.43     2191.50     26.63 o 
   4   5   6       59.40       37.46      5.89 o 
   5   5   6      143.20      147.93      7.87 o 
   6   5   6      259.23      265.34     11.30 o 
   7   5   6      136.50      122.32      9.72 o 
   8   5   6      355.52      353.84     17.36 o 
   9   5   6       94.12      121.90     15.61 o 
  10   5   6       17.96       27.34     13.18 o 
  11   5   6      361.90      344.57     23.13 o 
 -13   6   6      911.79      994.67     37.14 o 
 -12   6   6      315.54      316.34     16.98 o 
 -11   6   6      643.41      664.14     21.43 o 
 -10   6   6     3518.93     3512.97     72.10 o 
  -9   6   6      130.92      137.07     11.73 o 
  -8   6   6     1538.42     1560.95     45.74 o 
  -7   6   6      117.37      126.74     15.57 o 
  -6   6   6      792.27      742.71     24.41 o 
  -5   6   6       18.08       15.88      5.42 o 
  -4   6   6       60.20       54.52      6.00 o 
  -3   6   6     3677.21     3457.86     37.69 o 
  -2   6   6     1001.29     1185.84     19.13 o 
  -1   6   6     2168.88     1911.97     26.43 o 
   0   6   6      784.29      815.78     17.53 o 
   1   6   6      996.88      881.81     16.51 o 
   2   6   6      626.24      647.28     15.03 o 
   3   6   6      932.97     1045.30     18.94 o 
   4   6   6     1370.78     1368.07     22.71 o 
   5   6   6      206.18      209.16     11.60 o 
   6   6   6     1969.48     1987.77     33.70 o 
   7   6   6     1265.38     1162.38     32.94 o 
   8   6   6     2265.47     2347.43     50.91 o 
   9   6   6       15.18        9.34     16.19 o 
  10   6   6      379.43      375.63     23.45 o 
  11   6   6      535.12      638.98     29.92 o 
 -12   7   6      187.82      174.33     14.86 o 
 -11   7   6       72.74       92.64     12.13 o 
 -10   7   6        4.30        7.25      9.17 o 
  -9   7   6       15.33       14.36      9.94 o 
  -8   7   6       46.39       60.20      9.86 o 
  -7   7   6     1461.62     1459.67     31.56 o 
  -6   7   6      792.97      807.85     19.80 o 
  -5   7   6     1306.56     1314.05     22.16 o 
  -4   7   6     3933.00     3854.18     46.24 o 
  -3   7   6      683.77      622.73     13.99 o 
  -2   7   6      244.75      197.04     10.66 o 
  -1   7   6      783.48      722.36     16.67 o 
   0   7   6      383.21      357.61     11.57 o 
   1   7   6      280.44      310.27     11.90 o 
   2   7   6     2122.00     2108.00     30.18 o 
   3   7   6      389.03      368.23     12.54 o 
   4   7   6     3535.50     3504.20     58.09 o 
   5   7   6      252.24      276.23     13.43 o 
   6   7   6       38.06       30.32     12.08 o 
   7   7   6        0.82        6.45     11.38 o 
   8   7   6      166.27      205.21     18.41 o 
   9   7   6      158.09      143.42     17.58 o 
  10   7   6      285.11      229.43     26.87 o 
 -11   8   6      194.95      220.99     15.55 o 
 -10   8   6       73.37       62.84     11.49 o 
  -9   8   6     1294.16     1376.59     32.71 o 
  -8   8   6      191.91      189.71     13.42 o 
  -7   8   6     1052.01     1085.31     27.95 o 
  -6   8   6     3173.54     3402.38     54.99 o 
  -5   8   6       82.39       85.46     13.27 o 
  -4   8   6     3935.51     4034.33     54.07 o 
  -3   8   6      109.22      121.15      9.61 o 
  -2   8   6     1191.53     1126.79     20.49 o 
  -1   8   6     1234.45     1238.99     21.89 o 
   0   8   6     2316.50     2214.91     31.78 o 
   1   8   6      232.56      286.75     11.65 o 
   2   8   6     2366.76     2431.07     34.53 o 
   3   8   6       12.25       10.65      7.08 o 
   4   8   6     7712.04     7977.50    105.98 o 
   5   8   6     2386.04     2487.17     54.86 o 
   6   8   6      721.11      746.38     27.99 o 
   7   8   6       51.94       85.62     15.05 o 
   8   8   6      101.60       95.03     16.37 o 
   9   8   6       66.03       49.93     15.72 o 
 -11   9   6       14.88       38.77     13.01 o 
 -10   9   6      303.92      339.90     20.77 o 
  -9   9   6       17.13       39.50     11.94 o 
  -8   9   6      238.19      240.96     18.93 o 
  -7   9   6       19.04       12.69     10.21 o 
  -6   9   6     1128.90     1215.24     30.68 o 
  -5   9   6        5.76       -0.34      9.17 o 
  -4   9   6      454.79      480.48     16.69 o 
  -3   9   6       12.54       11.42      7.57 o 
  -2   9   6      653.99      656.56     18.32 o 
  -1   9   6      455.50      435.56     14.12 o 
   0   9   6      444.46      423.85     18.28 o 
   1   9   6       51.81       42.31     13.86 o 
   2   9   6      823.70      796.22     18.98 o 
   3   9   6        1.60        0.10      7.58 o 
   4   9   6      115.20      124.15     13.46 o 
   5   9   6      272.25      239.73     19.09 o 
   6   9   6        3.87        0.74     12.20 o 
   7   9   6       17.58       -5.54     12.54 o 
   8   9   6      161.79      191.70     21.95 o 
  -9  10   6        5.11       15.66     12.18 o 
  -8  10   6     1505.42     1614.69     37.70 o 
  -7  10   6       18.53       31.37     13.21 o 
  -6  10   6      364.79      392.48     19.62 o 
  -5  10   6       30.36       34.40     11.09 o 
  -4  10   6      110.99      119.32     13.34 o 
  -3  10   6     1126.81     1153.83     25.64 o 
  -2  10   6     2171.79     2086.29     35.95 o 
  -1  10   6      436.90      494.94     17.48 o 
   0  10   6      985.98      897.11     33.66 o 
   1  10   6      444.48      475.86     17.49 o 
   2  10   6      846.16      890.79     21.09 o 
   3  10   6      159.92      173.35     18.36 o 
   4  10   6      786.95      866.69     30.43 o 
   5  10   6      158.94      109.06     16.63 o 
   6  10   6     2167.51     2460.02     65.00 o 
   7  10   6       12.57       43.86     15.19 o 
  -8  11   6      252.26      218.51     23.54 o 
  -7  11   6      270.48      254.57     27.49 o 
  -6  11   6        1.72       -0.21     12.19 o 
  -5  11   6       10.68       25.07     13.15 o 
  -4  11   6     1467.29     1492.48     35.16 o 
  -3  11   6       42.68       32.90     11.44 o 
  -2  11   6      282.86      282.86     15.33 o 
  -1  11   6      184.96      173.84     13.15 o 
   0  11   6      308.66      316.65     15.88 o 
   1  11   6       14.72       12.52      9.12 o 
   2  11   6      158.93      164.53     15.04 o 
   3  11   6       90.95      120.45     16.57 o 
   4  11   6      172.11      201.09     19.33 o 
   5  11   6        3.79      -12.98     12.98 o 
   6  11   6       69.99       29.30     15.84 o 
  -6  12   6        6.09       -1.87     13.29 o 
  -5  12   6       82.54       74.91     16.04 o 
  -4  12   6      470.36      524.78     47.79 o 
  -3  12   6       67.96       33.53     16.43 o 
  -2  12   6     1417.65     1515.20     41.93 o 
  -1  12   6       17.60        7.99     10.47 o 
   0  12   6     1393.39     1575.40     52.31 o 
   1  12   6       27.28       21.12     13.21 o 
   2  12   6      983.93     1091.31     44.99 o 
   3  12   6      204.52      223.23     21.72 o 
   4  12   6       35.03       44.45     15.54 o 
  -3  13   6      708.36      817.28     47.37 o 
  -2  13   6      127.02       71.01     18.19 o 
  -1  13   6       48.63       53.99     14.70 o 
   0  13   6       35.42       28.74     18.42 o 
   1  13   6      185.51      158.40     50.36 o 
 -14   1   7       19.84       -1.24     13.17 o 
 -13   1   7     1374.39     1398.92     44.82 o 
 -12   1   7      115.85       89.13     14.29 o 
 -11   1   7      152.73      179.25     15.93 o 
 -10   1   7        5.60        1.31      7.80 o 
  -9   1   7     1470.32     1478.41     35.12 o 
  -8   1   7       39.92       45.47      5.48 o 
  -7   1   7     2055.21     1849.85     24.47 o 
  -6   1   7       63.73       84.53      5.33 o 
  -5   1   7     7656.57     7680.29     73.32 o 
  -4   1   7      713.95      959.61     13.68 o 
  -3   1   7    13796.93    13878.50    126.35 o 
  -2   1   7     1610.16     1955.12     21.85 o 
  -1   1   7      424.25      321.90      6.98 o 
   0   1   7     1078.44     1158.97     16.19 o 
   1   1   7     4332.14     4087.10     44.10 o 
   2   1   7     1749.20     1760.82     20.75 o 
   3   1   7     1713.44     1643.04     20.37 o 
   4   1   7     2800.83     2770.40     31.33 o 
   5   1   7     5210.79     5286.65     58.39 o 
   6   1   7     1210.75     1224.58     19.12 o 
   7   1   7      109.64      123.02      8.10 o 
   8   1   7     1233.44     1261.17     23.35 o 
   9   1   7       33.92       30.86      9.68 o 
  10   1   7      106.54       81.13     12.79 o 
  11   1   7        4.41        3.47     12.49 o 
  12   1   7      303.22      312.27     26.50 o 
 -14   2   7        2.80       11.96     13.35 o 
 -13   2   7       66.10       65.82     14.50 o 
 -12   2   7        0.06       -8.79     11.03 o 
 -11   2   7        1.78       -1.20      9.07 o 
 -10   2   7      169.45      150.30     10.90 o 
  -9   2   7     2321.54     2275.64     35.03 o 
  -8   2   7      122.94      131.16      9.13 o 
  -7   2   7      935.78      990.87     15.30 o 
  -6   2   7        6.48        7.09      3.64 o 
  -5   2   7       52.64       48.24      4.60 o 
  -4   2   7      640.11      822.48     13.69 o 
  -3   2   7     1327.92     1458.16     17.92 o 
  -2   2   7     1210.95     1225.68     17.06 o 
  -1   2   7       73.23      153.64      5.58 o 
   0   2   7     1020.14      953.13     14.49 o 
   1   2   7      671.25      830.93     15.48 o 
   2   2   7       40.16       20.80      4.36 o 
   3   2   7     2792.46     2770.81     30.58 o 
   4   2   7      331.29      385.46      9.53 o 
   5   2   7       53.42       63.10      7.38 o 
   6   2   7      216.13      239.50      9.58 o 
   7   2   7      145.74      143.10      8.37 o 
   8   2   7      301.22      294.03     12.63 o 
   9   2   7      206.20      199.17     13.10 o 
  10   2   7       39.40       37.66     11.95 o 
  11   2   7       53.58       40.69     14.28 o 
  12   2   7      140.05      128.08     21.26 o 
 -14   3   7      683.33      641.29     29.69 o 
 -13   3   7      604.85      561.63     35.11 o 
 -12   3   7      244.53      179.35     15.06 o 
 -11   3   7     1364.92     1335.50     31.03 o 
 -10   3   7      834.93      802.00     20.44 o 
  -9   3   7     2121.22     2120.95     34.17 o 
  -8   3   7      408.56      445.21     14.79 o 
  -7   3   7     2739.87     2606.43     33.15 o 
  -6   3   7     3596.19     3985.41     45.54 o 
  -5   3   7       11.90       55.34      5.38 o 
  -4   3   7       16.19       42.43      4.13 o 
  -3   3   7       12.84       71.56      4.60 o 
  -2   3   7      217.72      187.45      6.01 o 
  -1   3   7     3173.93     3182.46     33.10 o 
   0   3   7     6122.45     6922.60     71.15 o 
   1   3   7    10912.36    10915.19    108.79 o 
   2   3   7     1419.16     1510.81     18.94 o 
   3   3   7      635.21      595.99     11.75 o 
   4   3   7     2921.26     3088.69     36.30 o 
   5   3   7      209.65      193.18      9.03 o 
   6   3   7      194.70      186.42      9.52 o 
   7   3   7       38.77       46.90      7.84 o 
   8   3   7     1561.80     1573.12     29.79 o 
   9   3   7      767.69      833.15     24.78 o 
  10   3   7      466.79      442.98     23.46 o 
  11   3   7       48.13       33.63     20.27 o 
 -14   4   7        6.36        1.16     16.70 o 
 -13   4   7      633.31      663.26     25.12 o 
 -12   4   7       11.06       -0.09     12.12 o 
 -11   4   7       20.38       22.43     10.38 o 
 -10   4   7      375.62      310.16     14.59 o 
  -9   4   7        4.63       -5.34      9.09 o 
  -8   4   7      323.14      358.53     13.71 o 
  -7   4   7       22.73       32.22      7.07 o 
  -6   4   7     1380.23     1369.04     21.04 o 
  -5   4   7        6.77       24.81      5.05 o 
  -4   4   7      201.16      301.25      8.55 o 
  -3   4   7     3101.79     3335.47     35.40 o 
  -2   4   7      978.60     1343.27     18.32 o 
  -1   4   7     2187.17     2292.93     28.44 o 
   0   4   7        0.27        9.81      4.11 o 
   1   4   7       58.99       48.84      5.11 o 
   2   4   7     1924.71     1732.48     21.54 o 
   3   4   7       55.88       37.41      4.82 o 
   4   4   7     3344.49     3269.81     36.75 o 
   5   4   7      348.81      327.57     10.22 o 
   6   4   7       15.40       10.79      6.48 o 
   7   4   7      293.05      320.45     18.05 o 
   8   4   7     1341.02     1364.84     28.01 o 
   9   4   7       35.47       30.89      9.96 o 
  10   4   7        8.40       10.95     11.21 o 
  11   4   7        0.00       -8.92     15.46 o 
 -13   5   7      700.50      694.24     26.17 o 
 -12   5   7      728.13      763.88     22.81 o 
 -11   5   7     1336.82     1281.56     32.24 o 
 -10   5   7      938.35      959.65     23.71 o 
  -9   5   7     2314.32     2210.48     40.86 o 
  -8   5   7       87.91       80.23      9.26 o 
  -7   5   7       63.52       60.49      8.13 o 
  -6   5   7       21.13       26.70      5.60 o 
  -5   5   7     2440.23     2582.95     32.97 o 
  -4   5   7     2846.66     3147.73     34.64 o 
  -3   5   7     6066.02     6478.65     63.70 o 
  -2   5   7     1292.52     1301.09     19.71 o 
  -1   5   7     5901.05     6320.70     67.43 o 
   0   5   7       38.44       18.43      4.89 o 
   1   5   7       11.95       15.23      5.77 o 
   2   5   7      404.74      326.49     13.48 o 
   3   5   7     1077.46     1048.57     16.42 o 
   4   5   7     1757.28     1713.59     26.87 o 
   5   5   7      193.96      213.48     14.53 o 
   6   5   7      427.10      419.04     19.76 o 
   7   5   7     1653.17     1619.86     34.19 o 
   8   5   7       32.97       31.76     10.83 o 
   9   5   7      263.98      253.10     24.02 o 
  10   5   7       68.35       86.77     15.63 o 
  11   5   7      629.01      662.26     43.12 o 
 -13   6   7       10.98       18.79     17.36 o 
 -12   6   7      201.65      230.81     16.65 o 
 -11   6   7        5.16        1.31      9.13 o 
 -10   6   7      223.57      232.50     15.46 o 
  -9   6   7       26.19       22.26      8.97 o 
  -8   6   7       50.60       37.77      8.83 o 
  -7   6   7       92.26       95.08     11.01 o 
  -6   6   7        0.40       -6.13      6.13 o 
  -5   6   7       76.05       74.72      6.95 o 
  -4   6   7       14.38       44.82      5.91 o 
  -3   6   7      875.06      845.78     14.17 o 
  -2   6   7      770.93      729.28     14.72 o 
  -1   6   7      719.46      637.96     14.00 o 
   0   6   7      838.59      734.73     15.11 o 
   1   6   7      607.04      553.21     19.52 o 
   2   6   7      393.99      407.59     12.15 o 
   3   6   7       69.62       55.80      7.06 o 
   4   6   7        0.54       -4.76      5.88 o 
   5   6   7        5.70       -2.33      8.33 o 
   6   6   7      701.57      726.47     22.65 o 
   7   6   7      419.28      420.98     18.96 o 
   8   6   7      548.53      550.27     25.33 o 
   9   6   7        0.00       -7.67     11.98 o 
  10   6   7        0.12        7.34     13.94 o 
 -12   7   7       10.51       12.00     10.68 o 
 -11   7   7        4.16        1.88      9.71 o 
 -10   7   7       39.08       42.32     11.29 o 
  -9   7   7       74.30       92.54     12.41 o 
  -8   7   7     3636.99     3675.97     65.87 o 
  -7   7   7     1780.80     1861.32     32.62 o 
  -6   7   7     1419.74     1480.58     31.45 o 
  -5   7   7     1444.55     1627.13     31.46 o 
  -4   7   7     1525.09     1459.83     26.13 o 
  -3   7   7       20.98       25.53      5.82 o 
  -2   7   7     1457.03     1435.09     23.04 o 
  -1   7   7     2007.29     1997.53     30.81 o 
   0   7   7     3040.85     3105.48     39.52 o 
   1   7   7     1104.38     1110.72     25.60 o 
   2   7   7      347.69      381.83     12.93 o 
   3   7   7      838.02      882.67     18.57 o 
   4   7   7      873.99      822.05     30.22 o 
   5   7   7      106.03      132.66     12.85 o 
   6   7   7      499.72      500.78     22.41 o 
   7   7   7      620.64      550.18     32.63 o 
   8   7   7      670.16      633.72     29.07 o 
   9   7   7      351.25      328.57     22.80 o 
  10   7   7      567.33      529.05     28.20 o 
 -11   8   7      345.65      330.51     19.69 o 
 -10   8   7      144.59      142.75     16.76 o 
  -9   8   7      313.21      275.60     17.37 o 
  -8   8   7       48.98       42.28     11.30 o 
  -7   8   7      170.40      191.40     25.58 o 
  -6   8   7      857.88      890.59     24.79 o 
  -5   8   7      111.49      122.03     11.83 o 
  -4   8   7       18.62       26.10      7.84 o 
  -3   8   7      141.69      149.95     10.45 o 
  -2   8   7       73.42       73.83      7.73 o 
  -1   8   7        3.26        2.68      6.65 o 
   0   8   7      518.25      539.70     14.83 o 
   1   8   7       47.97       47.28      9.55 o 
   2   8   7      722.21      753.51     17.97 o 
   3   8   7       62.25       41.67      9.05 o 
   4   8   7       12.33        7.78      9.75 o 
   5   8   7      728.92      708.72     23.65 o 
   6   8   7       11.84       31.00     12.76 o 
   7   8   7      164.65      197.30     18.78 o 
   8   8   7        0.36       -7.34     12.84 o 
   9   8   7       36.23       28.34     15.24 o 
 -10   9   7      431.59      496.46     22.78 o 
  -9   9   7        8.20        2.35     12.21 o 
  -8   9   7     1556.38     1654.02     37.51 o 
  -7   9   7      504.78      509.30     21.38 o 
  -6   9   7      484.95      536.45     21.32 o 
  -5   9   7      651.87      674.78     22.30 o 
  -4   9   7     1773.05     1784.25     32.02 o 
  -3   9   7      199.98      195.14     12.00 o 
  -2   9   7      991.48      950.59     22.35 o 
  -1   9   7       20.52       22.55      7.41 o 
   0   9   7      388.88      402.24     14.11 o 
   1   9   7      154.15      129.65     10.09 o 
   2   9   7      404.11      417.21     20.33 o 
   3   9   7      457.05      466.96     19.88 o 
   4   9   7     1213.79     1302.77     31.90 o 
   5   9   7     2374.57     2315.42     51.34 o 
   6   9   7      877.01      863.61     35.79 o 
   7   9   7      253.42      227.57     20.65 o 
   8   9   7       47.61       15.33     26.50 o 
  -9  10   7       36.44        7.25     11.67 o 
  -8  10   7       20.29       14.85     12.86 o 
  -7  10   7        0.03       -1.32     11.00 o 
  -6  10   7       46.64       74.87     12.76 o 
  -5  10   7       29.65       10.18     10.27 o 
  -4  10   7      283.30      284.59     18.06 o 
  -3  10   7       85.07       73.87     10.42 o 
  -2  10   7       86.14       67.80     10.23 o 
  -1  10   7       46.33       70.69     10.12 o 
   0  10   7      328.46      313.71     14.88 o 
   1  10   7       14.37        6.73     10.08 o 
   2  10   7       19.38       11.14      9.17 o 
   3  10   7       43.98       33.46     11.54 o 
   4  10   7       22.02       28.78     13.70 o 
   5  10   7      871.31      773.60     30.46 o 
   6  10   7      296.85      239.46     21.52 o 
   7  10   7        6.08       -1.96     13.99 o 
  -8  11   7      864.56      901.41     33.78 o 
  -7  11   7       76.29       44.88     14.64 o 
  -6  11   7      197.54      195.39     16.94 o 
  -5  11   7       79.42       82.98     14.31 o 
  -4  11   7      233.19      243.72     19.92 o 
  -3  11   7       72.48       61.22     12.71 o 
  -2  11   7      343.41      371.78     25.60 o 
  -1  11   7      649.78      609.71     31.92 o 
   0  11   7      221.44      241.11     16.55 o 
   1  11   7      720.24      710.18     22.13 o 
   2  11   7      316.63      286.70     17.98 o 
   3  11   7      163.03      166.94     18.36 o 
   4  11   7        4.49       21.33     14.08 o 
   5  11   7      261.37      231.02     21.12 o 
   6  11   7      997.11      956.16     35.88 o 
  -6  12   7       34.88       19.07     18.60 o 
  -5  12   7        0.11      -14.91     14.91 o 
  -4  12   7      309.55      300.69     24.70 o 
  -3  12   7      177.81      186.51     18.45 o 
  -2  12   7      255.26      265.94     19.99 o 
  -1  12   7      161.96      157.73     15.59 o 
   0  12   7      251.17      235.34     17.55 o 
   1  12   7      273.67      244.28     32.53 o 
   2  12   7        3.02        2.44     13.62 o 
   3  12   7        5.81        0.07     13.49 o 
   4  12   7       34.63       41.25     16.13 o 
  -2  13   7      938.09      961.21     71.94 o 
  -1  13   7      470.63      391.14     28.28 o 
   0  13   7      769.20      699.65     35.15 o 
 -14   0   8      399.88      328.71     43.85 o 
 -13   0   8      184.52      139.20     24.32 o 
 -12   0   8     1758.38     1714.73     93.18 o 
 -11   0   8     2241.26     2237.57     66.61 o 
 -10   0   8      256.13      245.04     26.03 o 
  -9   0   8      912.55      994.50     24.08 o 
  -8   0   8     1556.57     1522.57     34.61 o 
  -7   0   8      919.55      799.45     20.45 o 
  -6   0   8      353.07      371.38     17.90 o 
  -5   0   8     2630.46     2496.26     53.89 o 
  -4   0   8     6113.84     6847.70     93.14 o 
  -3   0   8     2818.62     2583.49     39.71 o 
  -2   0   8     1778.20     2191.29     34.27 o 
  -1   0   8     6655.28     7293.71    166.00 o 
   0   0   8     1283.74      877.34     17.46 o 
   1   0   8      223.32      427.84     16.51 o 
   2   0   8    16011.93    14953.15    193.38 o 
   3   0   8        3.22       40.17      7.02 o 
   4   0   8     5797.27     5099.13     73.81 o 
   5   0   8      374.91      372.38     14.74 o 
   6   0   8     2294.51     2211.05     48.36 o 
   7   0   8      614.31      655.67     21.13 o 
   8   0   8      225.21      252.55     15.43 o 
   9   0   8     1306.37     1304.28     50.12 o 
  10   0   8      574.90      583.11     36.81 o 
  11   0   8      647.34      516.40     69.20 o 
 -14   1   8       12.00       13.85     13.38 o 
 -13   1   8      114.00      116.62     15.97 o 
 -12   1   8      306.19      286.26     19.31 o 
 -11   1   8        0.64       -5.04     10.09 o 
 -10   1   8     1407.81     1372.44     26.06 o 
  -9   1   8      345.25      335.93     12.95 o 
  -8   1   8        0.40        6.12      4.62 o 
  -7   1   8      805.26      748.73     13.36 o 
  -6   1   8      128.14      121.27      8.03 o 
  -5   1   8      184.35      204.72      7.06 o 
  -4   1   8      999.99     1276.67     17.02 o 
  -3   1   8     6830.27     7279.28     69.25 o 
  -2   1   8     1260.10     1046.98     14.20 o 
  -1   1   8     7497.16     7471.29     70.47 o 
   0   1   8     5006.24     4560.94     48.80 o 
   1   1   8        7.87       64.99      5.73 o 
   2   1   8      465.80      464.56     12.63 o 
   3   1   8      102.84      104.76      5.61 o 
   4   1   8      588.08      578.36     11.71 o 
   5   1   8      287.52      253.82      8.94 o 
   6   1   8      335.51      374.91     11.25 o 
   7   1   8        3.66        4.05      6.03 o 
   8   1   8      112.67      100.72     11.85 o 
   9   1   8       51.78       41.44     11.38 o 
  10   1   8       16.99       24.60     13.05 o 
  11   1   8        3.43       -0.63     13.25 o 
 -14   2   8       66.62       68.52     15.56 o 
 -13   2   8      594.52      585.96     26.71 o 
 -12   2   8      154.49      136.47     15.82 o 
 -11   2   8     1578.72     1652.34     34.62 o 
 -10   2   8       13.27       22.23      7.97 o 
  -9   2   8      266.41      285.95     12.55 o 
  -8   2   8     4652.47     4775.22     54.50 o 
  -7   2   8     3854.89     4048.92     46.74 o 
  -6   2   8     2265.05     2068.65     24.97 o 
  -5   2   8      107.63       95.57      5.47 o 
  -4   2   8     8279.24     7645.48     73.17 o 
  -3   2   8      398.97      369.21      8.31 o 
  -2   2   8     2488.45     1975.71     23.58 o 
  -1   2   8     1823.74     2027.66     24.56 o 
   0   2   8     7956.66     7959.27     91.76 o 
   1   2   8      979.24      976.30     15.61 o 
   2   2   8      232.62      210.46      7.90 o 
   3   2   8     2281.93     2207.49     26.00 o 
   4   2   8     1605.02     1516.04     20.71 o 
   5   2   8     3083.59     3152.08     36.41 o 
   6   2   8     2524.45     2572.58     32.79 o 
   7   2   8       15.61       14.93      7.75 o 
   8   2   8     2407.39     2575.23     50.06 o 
   9   2   8       31.01       21.74      9.58 o 
  10   2   8     1001.86     1148.16     51.67 o 
  11   2   8       25.85        6.30     15.95 o 
 -14   3   8       14.78       16.41     14.26 o 
 -13   3   8       57.12       37.75     14.14 o 
 -12   3   8      251.78      245.62     16.52 o 
 -11   3   8      244.37      242.71     16.93 o 
 -10   3   8      763.84      697.29     19.36 o 
  -9   3   8      147.56      139.67     10.46 o 
  -8   3   8     3969.83     3755.99     50.32 o 
  -7   3   8     2837.13     2648.89     33.88 o 
  -6   3   8     1195.34     1079.17     24.02 o 
  -5   3   8      592.15      521.78     10.36 o 
  -4   3   8     1926.73     1796.53     21.97 o 
  -3   3   8      832.64      915.97     13.89 o 
  -2   3   8      777.42      878.83     13.07 o 
  -1   3   8       33.69       28.50      3.70 o 
   0   3   8      397.59      456.81     11.38 o 
   1   3   8      123.26      166.32      7.02 o 
   2   3   8     1122.31     1190.15     18.54 o 
   3   3   8       97.44      128.25      6.99 o 
   4   3   8      876.91      805.88     14.26 o 
   5   3   8      694.84      629.86     16.03 o 
   6   3   8      127.03      131.20     10.37 o 
   7   3   8      353.39      405.98     26.20 o 
   8   3   8      767.25      787.39     21.32 o 
   9   3   8        2.78       -8.37      8.37 o 
  10   3   8       73.00       43.25     12.57 o 
  11   3   8      138.18      183.49     23.93 o 
 -13   4   8      153.74      136.28     14.97 o 
 -12   4   8      693.55      695.14     24.26 o 
 -11   4   8      261.07      233.89     13.96 o 
 -10   4   8     2713.78     2765.54     43.04 o 
  -9   4   8      617.36      604.86     17.78 o 
  -8   4   8      397.84      425.17     14.85 o 
  -7   4   8      792.82      846.31     19.02 o 
  -6   4   8     1812.81     1853.70     26.13 o 
  -5   4   8     2570.68     2438.74     31.18 o 
  -4   4   8        4.96       14.14      3.97 o 
  -3   4   8     3371.99     3094.72     33.65 o 
  -2   4   8      925.43      903.33     17.06 o 
  -1   4   8     1352.51     1413.67     22.50 o 
   0   4   8     2624.38     2525.46     31.61 o 
   1   4   8      190.38      272.88     11.00 o 
   2   4   8     3415.44     3227.39     35.30 o 
   3   4   8       10.53       34.43      4.98 o 
   4   4   8     4667.71     4535.83     52.50 o 
   5   4   8       12.13       13.85      6.17 o 
   6   4   8      534.03      554.62     16.92 o 
   7   4   8     1042.19     1107.96     24.76 o 
   8   4   8     1568.82     1541.53     38.05 o 
   9   4   8      701.71      698.15     24.18 o 
  10   4   8      127.86       83.26     15.65 o 
  11   4   8      271.70      249.06     25.29 o 
 -13   5   8      500.74      568.09     24.31 o 
 -12   5   8       13.88       10.67      9.92 o 
 -11   5   8     1098.10     1090.92     26.54 o 
 -10   5   8      248.81      235.69     13.86 o 
  -9   5   8     1047.69     1016.17     23.49 o 
  -8   5   8      219.59      235.99     13.53 o 
  -7   5   8      800.99      812.16     22.01 o 
  -6   5   8     1106.97     1152.30     19.77 o 
  -5   5   8       27.18       11.13      5.19 o 
  -4   5   8     2172.60     2135.33     25.89 o 
  -3   5   8     1282.45     1084.15     16.03 o 
  -2   5   8      259.91      204.87      8.80 o 
  -1   5   8     3410.95     3120.86     42.42 o 
   0   5   8     3292.79     3042.78     37.18 o 
   1   5   8     1473.02     1362.18     26.54 o 
   2   5   8     1380.96     1346.19     21.33 o 
   3   5   8       12.43       17.64      6.79 o 
   4   5   8       54.36       64.48      8.22 o 
   5   5   8     1085.05     1105.97     23.02 o 
   6   5   8      313.65      277.64     20.50 o 
   7   5   8      601.38      612.79     23.88 o 
   8   5   8       23.66       18.78     10.84 o 
   9   5   8       33.97       31.33     13.80 o 
  10   5   8       48.45       39.71     14.65 o 
 -13   6   8     1041.32     1014.15     31.17 o 
 -12   6   8       11.29        6.83     10.34 o 
 -11   6   8       65.01       46.46     11.66 o 
 -10   6   8       74.32       90.70     11.36 o 
  -9   6   8      911.25      906.77     22.89 o 
  -8   6   8       75.04       71.59      9.62 o 
  -7   6   8      693.03      664.46     18.21 o 
  -6   6   8     1814.43     1790.15     29.99 o 
  -5   6   8     2882.42     3064.18     41.98 o 
  -4   6   8     3239.75     3266.71     44.26 o 
  -3   6   8     1750.81     1837.90     26.17 o 
  -2   6   8     5334.79     5410.04     60.41 o 
  -1   6   8      249.49      272.06     10.05 o 
   0   6   8      992.34     1056.94     19.05 o 
   1   6   8     2923.14     2790.92     39.89 o 
   2   6   8        7.42        9.81      5.79 o 
   3   6   8     1864.31     1827.61     30.79 o 
   4   6   8      257.86      237.29     12.29 o 
   5   6   8     2671.85     2735.63     51.04 o 
   6   6   8      149.52      183.35     14.06 o 
   7   6   8      213.84      220.16     22.98 o 
   8   6   8      262.16      222.20     18.99 o 
   9   6   8       32.04        9.34     12.95 o 
  10   6   8      105.96      146.44     27.99 o 
 -12   7   8       15.29        4.50     10.54 o 
 -11   7   8      231.12      225.41     21.99 o 
 -10   7   8        3.00        1.92      9.38 o 
  -9   7   8      893.48      925.24     23.89 o 
  -8   7   8        1.38        3.08      9.70 o 
  -7   7   8     2562.08     2554.76     45.13 o 
  -6   7   8     2698.42     2707.80     62.05 o 
  -5   7   8      427.82      415.41     14.60 o 
  -4   7   8     2789.45     2723.15     39.81 o 
  -3   7   8       46.76       49.54      7.71 o 
  -2   7   8        7.72       12.18      5.84 o 
  -1   7   8      666.54      689.07     16.70 o 
   0   7   8       19.99       22.86      6.50 o 
   1   7   8        1.69        4.57      6.68 o 
   2   7   8      365.24      374.86     15.22 o 
   3   7   8       88.14       89.55      9.63 o 
   4   7   8       37.87       39.58      9.11 o 
   5   7   8      175.51      175.61     14.18 o 
   6   7   8      580.59      655.73     23.19 o 
   7   7   8       47.80       26.23     16.71 o 
   8   7   8      269.10      281.99     27.61 o 
   9   7   8      153.62      122.51     17.72 o 
 -11   8   8       82.82       66.02     13.41 o 
 -10   8   8      711.18      719.40     25.83 o 
  -9   8   8      331.17      353.45     19.05 o 
  -8   8   8      598.69      637.28     22.84 o 
  -7   8   8      206.25      236.56     18.82 o 
  -6   8   8     1294.44     1330.16     30.84 o 
  -5   8   8       63.89       67.85     11.03 o 
  -4   8   8       65.53       60.45      8.89 o 
  -3   8   8     1449.12     1395.15     26.61 o 
  -2   8   8      425.87      462.36     13.87 o 
  -1   8   8     6487.48     6452.50     78.48 o 
   0   8   8      533.58      551.62     15.25 o 
   1   8   8     2776.36     2713.04     41.50 o 
   2   8   8     2559.79     2485.05     39.52 o 
   3   8   8      176.63      198.86     18.79 o 
   4   8   8      943.62      955.92     26.73 o 
   5   8   8      162.89      149.93     14.54 o 
   6   8   8        6.03       16.54     14.54 o 
   7   8   8       43.13       34.83     14.11 o 
   8   8   8       13.35       -4.08     13.76 o 
   9   8   8     1435.39     1664.68     46.86 o 
 -10   9   8        1.12       19.43     13.34 o 
  -9   9   8       28.24       14.78     11.52 o 
  -8   9   8       45.43       51.12     12.25 o 
  -7   9   8      473.75      508.94     26.92 o 
  -6   9   8      101.46      118.15     14.42 o 
  -5   9   8      306.13      334.03     25.11 o 
  -4   9   8      405.78      407.16     15.93 o 
  -3   9   8      968.88      933.75     23.29 o 
  -2   9   8        0.47        3.88      7.93 o 
  -1   9   8     1197.99     1154.28     22.68 o 
   0   9   8      526.76      513.49     17.42 o 
   1   9   8       10.97        7.12      8.49 o 
   2   9   8     1707.21     1642.82     31.51 o 
   3   9   8      533.29      504.01     21.11 o 
   4   9   8        2.51       -9.77      9.77 o 
   5   9   8        2.99       11.68     13.20 o 
   6   9   8      223.17      222.54     32.53 o 
   7   9   8        1.61       17.63     14.63 o 
   8   9   8       41.54       51.47     17.80 o 
  -9  10   8      290.91      276.86     21.17 o 
  -8  10   8      360.41      361.14     20.53 o 
  -7  10   8      617.77      583.17     29.13 o 
  -6  10   8       38.77       32.12     11.61 o 
  -5  10   8      385.23      329.60     18.34 o 
  -4  10   8      129.70      146.56     14.19 o 
  -3  10   8       55.46       46.01      9.99 o 
  -2  10   8      375.50      385.79     23.95 o 
  -1  10   8       31.90       30.43     10.38 o 
   0  10   8       65.87       80.29     11.58 o 
   1  10   8     1155.42     1150.74     30.23 o 
   2  10   8       24.56       17.93      9.69 o 
   3  10   8     1796.48     2027.43     61.90 o 
   4  10   8       99.79      127.35     17.97 o 
   5  10   8     3138.93     3148.13     65.27 o 
   6  10   8      432.42      321.36     23.76 o 
  -8  11   8       26.28       36.27     14.81 o 
  -7  11   8      388.29      385.61     21.71 o 
  -6  11   8       32.76       12.88     12.27 o 
  -5  11   8       48.09       58.44     13.01 o 
  -4  11   8       43.74       33.49     12.39 o 
  -3  11   8      117.49      102.72     13.59 o 
  -2  11   8      281.33      294.36     19.37 o 
  -1  11   8      389.84      393.86     19.68 o 
   0  11   8        0.40      -12.13     12.13 o 
   1  11   8      822.66      900.02     24.79 o 
   2  11   8        0.65       -4.87     11.01 o 
   3  11   8       76.72       88.42     16.67 o 
   4  11   8        0.48        8.49     13.83 o 
   5  11   8        4.04       13.52     14.78 o 
  -6  12   8       62.69       57.05     26.92 o 
  -5  12   8      498.85      568.16     25.07 o 
  -4  12   8      133.35      157.35     21.22 o 
  -3  12   8      279.77      316.10     22.24 o 
  -2  12   8       20.80       -2.01     12.41 o 
  -1  12   8     1896.92     1933.29     41.77 o 
   0  12   8       80.36       72.92     16.20 o 
   1  12   8      229.95      197.43     23.71 o 
   2  12   8      197.93      215.64     20.25 o 
   3  12   8      223.21      193.70     20.27 o 
 -14   1   9      117.50      100.04     16.76 o 
 -13   1   9      177.23      134.15     16.74 o 
 -12   1   9     1772.78     1716.87     42.13 o 
 -11   1   9      290.53      287.09     26.50 o 
 -10   1   9     1071.56     1069.65     22.87 o 
  -9   1   9      482.47      513.61     15.34 o 
  -8   1   9     4479.25     4436.23     51.27 o 
  -7   1   9      753.42      878.88     15.00 o 
  -6   1   9     6527.11     6172.05     61.60 o 
  -5   1   9     2081.22     2473.22     28.55 o 
  -4   1   9     6052.94     6095.86     59.83 o 
  -3   1   9       29.29       51.93      4.50 o 
  -2   1   9     1727.96     1268.70     16.61 o 
  -1   1   9      693.34      814.55     12.26 o 
   0   1   9       42.58        6.85      4.57 o 
   1   1   9      945.97     1033.56     16.40 o 
   2   1   9     5809.98     5647.55     60.75 o 
   3   1   9     1085.02     1059.97     18.28 o 
   4   1   9      224.64      191.60      7.63 o 
   5   1   9     1815.42     1779.44     27.62 o 
   6   1   9     1417.93     1417.47     23.93 o 
   7   1   9        4.30        5.53      7.06 o 
   8   1   9        7.40       -6.49      8.92 o 
   9   1   9      683.40      661.86     31.43 o 
  10   1   9      738.77      781.64     29.69 o 
  11   1   9      377.10      357.22     23.45 o 
 -14   2   9        6.31       -1.66     13.34 o 
 -13   2   9        0.69       25.38     13.07 o 
 -12   2   9      196.82      201.88     17.67 o 
 -11   2   9      115.01       85.05     13.44 o 
 -10   2   9       73.15       62.75      9.11 o 
  -9   2   9      350.49      353.07     13.64 o 
  -8   2   9        3.06       -1.50      5.19 o 
  -7   2   9      760.15      833.97     18.08 o 
  -6   2   9        0.91       -3.85      3.85 o 
  -5   2   9      314.71      309.17      8.61 o 
  -4   2   9      111.45      157.73      7.14 o 
  -3   2   9      105.44      105.06      6.53 o 
  -2   2   9      170.08      180.73      6.35 o 
  -1   2   9     4106.27     4034.94     44.75 o 
   0   2   9     3023.41     3071.43     35.92 o 
   1   2   9      123.91       95.67      6.21 o 
   2   2   9      642.38      622.72     13.38 o 
   3   2   9      870.86      969.78     17.15 o 
   4   2   9       60.92       34.16      5.96 o 
   5   2   9     1000.19     1018.90     19.13 o 
   6   2   9        0.04        4.58      6.35 o 
   7   2   9        0.48        0.66      7.80 o 
   8   2   9      119.55      126.25     11.71 o 
   9   2   9     1308.85     1416.23     52.28 o 
  10   2   9      185.19      156.31     18.30 o 
  11   2   9       38.28        7.47     16.58 o 
 -14   3   9      212.08      231.79     21.33 o 
 -13   3   9       34.42       38.95     14.10 o 
 -12   3   9      827.17      820.51     25.57 o 
 -11   3   9       34.17       40.85      9.71 o 
 -10   3   9      875.42      909.84     28.24 o 
  -9   3   9        6.33       15.02      7.58 o 
  -8   3   9     1831.55     1806.43     30.22 o 
  -7   3   9      300.84      343.06     14.17 o 
  -6   3   9     2672.58     2554.65     29.89 o 
  -5   3   9        6.82        6.13      4.01 o 
  -4   3   9     1611.02     1503.54     19.75 o 
  -3   3   9     1385.58     1587.79     20.14 o 
  -2   3   9    10714.13    11278.86    105.12 o 
  -1   3   9     1694.45     1909.59     25.42 o 
   0   3   9     6832.93     7049.61     73.67 o 
   1   3   9      488.13      492.65     18.50 o 
   2   3   9     1664.35     1443.92     21.66 o 
   3   3   9       85.34      114.06      7.38 o 
   4   3   9     1228.20     1196.88     20.54 o 
   5   3   9      129.00      139.23      8.89 o 
   6   3   9      325.05      351.07     12.74 o 
   7   3   9      736.28      724.11     20.12 o 
   8   3   9     1618.79     1673.10     32.22 o 
   9   3   9     1150.05     1171.12     27.70 o 
  10   3   9      264.19      307.36     21.69 o 
  11   3   9       44.32       62.54     23.46 o 
 -13   4   9       23.83       15.59     11.69 o 
 -12   4   9        1.09       -0.61     10.11 o 
 -11   4   9      296.05      312.92     15.40 o 
 -10   4   9     1889.37     1864.86     33.50 o 
  -9   4   9       21.14        5.58      7.67 o 
  -8   4   9       38.38       45.06      8.14 o 
  -7   4   9      182.64      179.77     11.12 o 
  -6   4   9      267.68      283.15     10.17 o 
  -5   4   9     2684.83     2825.99     32.19 o 
  -4   4   9        9.66       17.63      4.29 o 
  -3   4   9        2.57       -3.67      3.67 o 
  -2   4   9     1907.06     1994.39     24.00 o 
  -1   4   9      584.42      626.44     12.77 o 
   0   4   9      283.85      241.86      8.15 o 
   1   4   9     3316.66     3305.84     43.86 o 
   2   4   9      185.49      216.14      8.73 o 
   3   4   9     2658.70     2572.11     33.62 o 
   4   4   9     1953.40     1898.39     27.91 o 
   5   4   9        7.68        3.38      6.11 o 
   6   4   9     2930.65     2838.70     47.96 o 
   7   4   9       85.47       65.79     21.59 o 
   8   4   9      173.83      193.16     15.16 o 
   9   4   9      418.73      435.78     22.27 o 
  10   4   9        1.62       -7.23     13.07 o 
 -13   5   9     1157.36     1214.79     33.25 o 
 -12   5   9      431.91      416.07     20.50 o 
 -11   5   9      136.57      146.95     12.76 o 
 -10   5   9        4.91        0.89      8.48 o 
  -9   5   9       15.78       14.11      8.43 o 
  -8   5   9      221.59      196.57     11.69 o 
  -7   5   9       19.26       21.92      7.32 o 
  -6   5   9     2536.80     2528.60     33.60 o 
  -5   5   9     4502.29     4777.20     54.37 o 
  -4   5   9     5475.96     5412.05     59.83 o 
  -3   5   9     2858.65     2904.45     32.97 o 
  -2   5   9      666.83      604.96     14.13 o 
  -1   5   9     1195.09     1182.23     19.42 o 
   0   5   9      105.37       94.58      6.91 o 
   1   5   9     1764.57     1807.42     29.19 o 
   2   5   9      934.85     1005.05     20.80 o 
   3   5   9     2122.61     2102.79     33.30 o 
   4   5   9     1312.12     1291.19     25.21 o 
   5   5   9      293.35      322.81     14.07 o 
   6   5   9      432.37      438.55     18.97 o 
   7   5   9      686.05      701.54     23.72 o 
   8   5   9      112.89       97.35     13.40 o 
   9   5   9      116.02      113.08     16.17 o 
  10   5   9      196.06      171.00     22.15 o 
 -13   6   9      109.60      146.60     21.34 o 
 -12   6   9      102.11       96.74     14.08 o 
 -11   6   9      115.62       96.17     12.27 o 
 -10   6   9       43.04       27.81      9.93 o 
  -9   6   9      775.87      814.78     21.86 o 
  -8   6   9      384.20      397.25     20.43 o 
  -7   6   9       21.14       23.75      7.83 o 
  -6   6   9      794.05      794.07     19.09 o 
  -5   6   9      347.97      370.70     13.39 o 
  -4   6   9      379.24      343.41     12.87 o 
  -3   6   9     1401.45     1347.23     21.82 o 
  -2   6   9       68.90       86.99      7.82 o 
  -1   6   9      656.87      572.89     14.39 o 
   0   6   9        7.90       15.17      5.77 o 
   1   6   9      382.17      367.21     13.84 o 
   2   6   9      520.50      508.18     15.99 o 
   3   6   9      246.64      269.62     12.89 o 
   4   6   9      732.37      708.51     19.27 o 
   5   6   9      709.00      735.49     23.07 o 
   6   6   9       32.81       22.61     10.38 o 
   7   6   9        7.16        2.16     10.32 o 
   8   6   9      174.27      179.96     18.29 o 
   9   6   9       13.51       46.90     15.43 o 
 -12   7   9       26.99       22.24     12.37 o 
 -11   7   9      645.03      650.48     26.04 o 
 -10   7   9      754.09      758.19     25.17 o 
  -9   7   9     1725.85     1746.20     37.47 o 
  -8   7   9     1474.82     1402.74     32.26 o 
  -7   7   9     2396.64     2315.89     42.43 o 
  -6   7   9       15.33       17.05     10.75 o 
  -5   7   9      102.24      129.39     10.06 o 
  -4   7   9       18.81        8.66      7.66 o 
  -3   7   9      295.58      296.57     14.35 o 
  -2   7   9      179.46      217.00     10.10 o 
  -1   7   9     1696.58     1669.60     28.04 o 
   0   7   9     4595.17     4498.78     58.86 o 
   1   7   9     1539.23     1539.62     28.24 o 
   2   7   9      685.77      710.14     19.29 o 
   3   7   9     1006.59     1024.75     24.82 o 
   4   7   9      180.38      170.65     12.26 o 
   5   7   9      254.84      287.03     21.50 o 
   6   7   9      119.90      127.57     14.20 o 
   7   7   9      459.30      480.48     28.18 o 
   8   7   9      250.61      227.70     20.24 o 
   9   7   9       38.60       36.33     16.27 o 
 -11   8   9        0.46       11.62     12.97 o 
 -10   8   9        7.65       13.87     11.53 o 
  -9   8   9       23.13       24.68     11.19 o 
  -8   8   9      129.90      137.56     15.44 o 
  -7   8   9       86.72       91.06     12.40 o 
  -6   8   9      837.49      820.88     24.42 o 
  -5   8   9        6.06       12.97      8.96 o 
  -4   8   9       46.73       52.54      8.99 o 
  -3   8   9      448.04      461.10     16.02 o 
  -2   8   9     1868.65     1792.34     28.36 o 
  -1   8   9      915.25      914.00     23.35 o 
   0   8   9      507.61      473.83     21.36 o 
   1   8   9      667.48      656.62     18.98 o 
   2   8   9      156.83      148.58     11.62 o 
   3   8   9     1479.87     1441.94     29.16 o 
   4   8   9      213.69      168.04     14.70 o 
   5   8   9      216.87      237.32     16.98 o 
   6   8   9      223.80      245.17     21.43 o 
   7   8   9        0.69      -12.44     12.44 o 
   8   8   9        0.50      -11.54     13.47 o 
 -10   9   9      171.50      184.61     21.75 o 
  -9   9   9       16.76        5.66     11.23 o 
  -8   9   9      297.00      305.08     21.40 o 
  -7   9   9     2477.45     2516.48     47.63 o 
  -6   9   9      308.78      272.93     17.06 o 
  -5   9   9      290.75      278.54     16.69 o 
  -4   9   9      206.85      188.20     12.55 o 
  -3   9   9      796.82      803.87     21.29 o 
  -2   9   9      256.75      292.89     19.05 o 
  -1   9   9      266.43      295.97     14.26 o 
   0   9   9       87.16       61.09     12.15 o 
   1   9   9      899.65      946.86     23.62 o 
   2   9   9      486.41      480.93     18.49 o 
   3   9   9     1300.65     1285.76     32.02 o 
   4   9   9      930.73      912.80     37.09 o 
   5   9   9      204.64      228.56     21.76 o 
   6   9   9      442.25      442.01     25.59 o 
   7   9   9      158.24      126.70     18.47 o 
  -9  10   9       26.41       31.64     12.83 o 
  -8  10   9      164.45      155.46     18.89 o 
  -7  10   9        9.67       14.68     11.63 o 
  -6  10   9      129.30      132.44     14.52 o 
  -5  10   9      130.30      149.07     14.55 o 
  -4  10   9       12.90       -2.71      9.96 o 
  -3  10   9        1.60       -4.36      8.53 o 
  -2  10   9      253.75      260.85     17.89 o 
  -1  10   9        4.55       10.78      9.99 o 
   0  10   9       64.56       83.76     12.36 o 
   1  10   9       24.78       11.37      9.56 o 
   2  10   9        2.62       -7.28      9.49 o 
   3  10   9      196.37      208.06     16.89 o 
   4  10   9       94.77       64.51     15.92 o 
   5  10   9       77.37       71.72     20.17 o 
   6  10   9        1.30       -6.30     14.50 o 
  -8  11   9      153.54      132.23     37.00 o 
  -7  11   9     1074.71     1196.13     34.33 o 
  -6  11   9        2.56       21.49     12.12 o 
  -5  11   9      833.70      903.51     29.31 o 
  -4  11   9        6.67       22.57     13.16 o 
  -3  11   9      117.06      123.63     14.56 o 
  -2  11   9        7.95       -3.96     11.30 o 
  -1  11   9      638.16      593.26     26.78 o 
   0  11   9      277.16      254.24     17.73 o 
   1  11   9      964.02     1025.31     26.82 o 
   2  11   9       75.18       62.92     13.81 o 
   3  11   9      541.74      578.30     42.34 o 
   4  11   9        7.92       23.13     14.81 o 
  -5  12   9      105.21       73.59     16.71 o 
  -4  12   9     1028.58     1067.06     52.11 o 
  -3  12   9        5.76       -1.12     13.25 o 
  -2  12   9       15.99       -8.84     12.31 o 
  -1  12   9       83.81       80.32     14.33 o 
   0  12   9       19.49       14.16     12.15 o 
   1  12   9       31.77       31.56     16.73 o 
   2  12   9        1.80       -6.73     15.91 o 
 -14   0  10      396.95      402.17     34.39 o 
 -13   0  10      834.63      719.69     44.19 o 
 -12   0  10      210.80      168.35     23.98 o 
 -11   0  10      955.73      830.64     67.48 o 
 -10   0  10     1770.25     1957.96     59.58 o 
  -9   0  10      221.86      241.43     16.81 o 
  -8   0  10     2605.88     2580.60     50.83 o 
  -7   0  10     2622.23     2765.16     46.19 o 
  -6   0  10     9739.79     9579.88    134.39 o 
  -5   0  10      163.53      267.17     11.69 o 
  -4   0  10     3329.15     3389.96     51.79 o 
  -3   0  10     5405.28     5114.91     72.56 o 
  -2   0  10     1648.39     1755.29     36.98 o 
  -1   0  10     2634.44     1962.90     55.70 o 
   0   0  10     1305.21     1270.07     23.78 o 
   1   0  10    12078.62    11169.39    173.08 o 
   2   0  10       54.55      132.65      8.34 o 
   3   0  10     2761.83     2544.57     42.13 o 
   4   0  10        5.39        2.04      6.71 o 
   5   0  10     1059.47     1041.24     30.77 o 
   6   0  10     1571.08     1670.73     59.81 o 
   7   0  10      787.87      824.68     29.79 o 
   8   0  10      183.15      191.86     18.15 o 
   9   0  10      781.67      828.33     42.14 o 
  10   0  10      692.81      539.73     38.01 o 
  11   0  10      722.38      913.26     68.51 o 
 -14   1  10       29.05       26.65     14.08 o 
 -13   1  10      202.84      219.39     19.00 o 
 -12   1  10      716.94      708.37     27.31 o 
 -11   1  10      531.24      510.85     23.00 o 
 -10   1  10     1192.17     1197.84     24.51 o 
  -9   1  10     2502.65     2347.45     36.05 o 
  -8   1  10        0.52        3.92      5.00 o 
  -7   1  10      256.42      287.99      9.27 o 
  -6   1  10     2422.92     2532.47     30.01 o 
  -5   1  10     1804.58     1714.07     22.16 o 
  -4   1  10     1232.17     1085.12     16.07 o 
  -3   1  10     4092.66     3815.07     40.01 o 
  -2   1  10       16.62      161.07      6.26 o 
  -1   1  10        0.47        5.14      5.21 o 
   0   1  10     1257.18     1448.45     22.99 o 
   1   1  10      179.02      158.30      9.28 o 
   2   1  10       68.53      120.83      7.85 o 
   3   1  10      955.99      937.85     17.11 o 
   4   1  10      263.17      218.23      9.46 o 
   5   1  10      256.75      285.11     11.21 o 
   6   1  10        9.61        9.98      8.42 o 
   7   1  10      903.78      890.87     21.86 o 
   8   1  10      207.67      198.59     14.55 o 
   9   1  10      206.40      247.54     19.18 o 
  10   1  10        9.30       -5.46     12.83 o 
 -14   2  10     1001.42     1159.80     47.17 o 
 -13   2  10       14.94        7.80     13.62 o 
 -12   2  10     1522.04     1519.86     39.56 o 
 -11   2  10      704.20      658.16     22.10 o 
 -10   2  10     2407.97     2280.53     36.84 o 
  -9   2  10      352.30      382.62     14.41 o 
  -8   2  10        7.67        6.58      5.68 o 
  -7   2  10     2642.32     2493.90     33.09 o 
  -6   2  10       98.23      122.20      6.66 o 
  -5   2  10     2057.22     1748.71     22.62 o 
  -4   2  10      937.18     1021.36     15.60 o 
  -3   2  10     5811.48     5983.63     59.24 o 
  -2   2  10     4997.34     5048.07     50.75 o 
  -1   2  10       42.52       66.71      5.60 o 
   0   2  10     6027.15     6034.18     64.54 o 
   1   2  10      414.34      434.42     11.14 o 
   2   2  10     1965.26     1998.48     27.34 o 
   3   2  10     3368.69     3280.32     40.92 o 
   4   2  10      478.76      505.16     14.91 o 
   5   2  10     1155.03     1099.75     20.58 o 
   6   2  10      452.96      500.45     16.52 o 
   7   2  10      468.04      528.31     27.28 o 
   8   2  10       80.60       60.69     12.01 o 
   9   2  10      295.19      311.61     18.46 o 
  10   2  10      277.42      278.54     21.76 o 
 -14   3  10       39.96       31.53     14.94 o 
 -13   3  10      107.57       98.95     15.96 o 
 -12   3  10      143.04      169.07     15.01 o 
 -11   3  10      651.83      646.49     23.53 o 
 -10   3  10     1468.86     1456.20     28.58 o 
  -9   3  10      539.18      557.34     17.14 o 
  -8   3  10     1440.12     1396.90     25.89 o 
  -7   3  10      186.00      148.96      8.45 o 
  -6   3  10       52.86       50.73      6.71 o 
  -5   3  10       35.64       31.87      4.98 o 
  -4   3  10      260.65      296.01      8.67 o 
  -3   3  10      332.49      359.76      9.09 o 
  -2   3  10        5.64       -0.40      3.67 o 
  -1   3  10      131.06      167.82      8.02 o 
   0   3  10       68.20       99.04      8.06 o 
   1   3  10     2865.40     2620.51     33.13 o 
   2   3  10        2.16       23.18      5.45 o 
   3   3  10      695.57      653.60     17.54 o 
   4   3  10      149.97      145.50      8.78 o 
   5   3  10      142.64      160.71     10.09 o 
   6   3  10      627.08      556.89     16.38 o 
   7   3  10      127.38       90.52     10.78 o 
   8   3  10      122.85      120.02     13.45 o 
   9   3  10       72.33       84.16     15.26 o 
  10   3  10       53.03       40.88     17.56 o 
 -13   4  10     1066.25     1024.43     54.59 o 
 -12   4  10      404.95      337.75     18.59 o 
 -11   4  10      429.10      425.84     17.54 o 
 -10   4  10        9.00       -0.40      8.38 o 
  -9   4  10      134.04      107.99     10.93 o 
  -8   4  10      220.66      235.96     14.55 o 
  -7   4  10       74.22       58.16      7.05 o 
  -6   4  10     5732.48     5513.23     61.67 o 
  -5   4  10      285.29      358.09      9.72 o 
  -4   4  10     2997.81     3119.79     36.06 o 
  -3   4  10     3039.64     3156.95     39.26 o 
  -2   4  10     1372.32     1567.66     24.62 o 
  -1   4  10     4090.19     3780.16     44.03 o 
   0   4  10      309.45      317.70     13.12 o 
   1   4  10     5624.75     5447.66     73.79 o 
   2   4  10      658.29      708.23     17.39 o 
   3   4  10     1300.70     1263.93     24.20 o 
   4   4  10     1429.68     1459.23     26.88 o 
   5   4  10      687.67      701.63     18.86 o 
   6   4  10      956.50      987.16     26.32 o 
   7   4  10      323.91      336.98     22.72 o 
   8   4  10      286.00      302.80     20.35 o 
   9   4  10       99.96      100.19     15.99 o 
  10   4  10        3.57       -7.88     15.51 o 
 -13   5  10      142.73      110.86     19.98 o 
 -12   5  10       77.50       62.33     11.62 o 
 -11   5  10        9.98        3.12      9.03 o 
 -10   5  10       15.87        6.55      9.04 o 
  -9   5  10       17.79       14.00      8.44 o 
  -8   5  10        7.19       -0.96      7.20 o 
  -7   5  10      343.00      322.12     13.34 o 
  -6   5  10     1960.97     1942.51     34.62 o 
  -5   5  10      397.50      351.26     12.60 o 
  -4   5  10      993.80      816.86     14.34 o 
  -3   5  10     4307.25     4121.46     48.17 o 
  -2   5  10     2602.11     2398.51     36.80 o 
  -1   5  10       74.91       46.46      6.04 o 
   0   5  10       15.93       16.80      6.43 o 
   1   5  10      806.30      779.40     18.34 o 
   2   5  10       44.73       36.06      8.07 o 
   3   5  10      117.55      101.36      9.58 o 
   4   5  10      595.62      567.94     17.38 o 
   5   5  10       63.11       47.80      9.20 o 
   6   5  10        1.42       -9.08      9.08 o 
   7   5  10       12.77       -2.71      9.83 o 
   8   5  10        3.87       -7.49     10.49 o 
   9   5  10        9.85       -8.89     13.06 o 
 -12   6  10      315.09      337.76     18.03 o 
 -11   6  10      106.28      106.32     12.51 o 
 -10   6  10      632.12      618.99     20.48 o 
  -9   6  10     3514.76     3611.09     52.81 o 
  -8   6  10      277.89      294.88     17.91 o 
  -7   6  10      771.20      749.29     28.00 o 
  -6   6  10      223.82      260.96     13.07 o 
  -5   6  10     5741.70     5569.06     69.05 o 
  -4   6  10       17.91       20.59      7.06 o 
  -3   6  10      193.82      251.36     10.14 o 
  -2   6  10      410.69      396.66     12.80 o 
  -1   6  10      187.18      258.26     11.88 o 
   0   6  10     1649.87     1678.20     28.94 o 
   1   6  10      138.34      189.07     13.38 o 
   2   6  10     3209.87     3175.18     45.81 o 
   3   6  10     1485.74     1497.14     28.45 o 
   4   6  10      398.40      401.59     15.89 o 
   5   6  10     1260.96     1176.53     29.60 o 
   6   6  10      146.17      141.81     14.14 o 
   7   6  10      315.58      308.90     18.92 o 
   8   6  10      229.11      230.40     19.90 o 
   9   6  10      726.89      799.12     36.98 o 
 -12   7  10      146.04      146.70     17.64 o 
 -11   7  10      618.66      684.06     28.40 o 
 -10   7  10      487.44      551.48     22.58 o 
  -9   7  10       80.63       79.74     16.67 o 
  -8   7  10      968.18     1038.18     27.67 o 
  -7   7  10     1061.20     1026.72     28.21 o 
  -6   7  10     2872.85     2983.80     70.10 o 
  -5   7  10        8.57        2.92      7.56 o 
  -4   7  10        8.80        2.69      7.24 o 
  -3   7  10      109.57      132.87     10.08 o 
  -2   7  10     1117.23     1125.38     24.96 o 
  -1   7  10     1189.67     1174.92     26.19 o 
   0   7  10     2097.91     1965.37     33.17 o 
   1   7  10       27.65       18.72      7.99 o 
   2   7  10       45.95       46.61      9.19 o 
   3   7  10      689.03      693.29     19.93 o 
   4   7  10      977.93      959.37     26.95 o 
   5   7  10      278.69      262.93     16.76 o 
   6   7  10       17.68       27.72     11.44 o 
   7   7  10       29.59       31.69     18.29 o 
   8   7  10      134.36       97.80     17.45 o 
 -11   8  10     1084.02     1148.56     47.28 o 
 -10   8  10      161.11      176.02     25.28 o 
  -9   8  10       85.28       65.78     13.02 o 
  -8   8  10     1560.04     1606.90     36.19 o 
  -7   8  10      696.58      696.61     23.37 o 
  -6   8  10     1097.82     1101.78     31.43 o 
  -5   8  10      101.95       91.43     11.71 o 
  -4   8  10     2122.00     2123.44     40.14 o 
  -3   8  10      499.18      545.37     17.55 o 
  -2   8  10      631.67      595.64     22.46 o 
  -1   8  10      192.08      200.20     13.36 o 
   0   8  10        7.22        2.07      7.67 o 
   1   8  10       97.71       88.80     11.08 o 
   2   8  10      440.90      402.77     16.69 o 
   3   8  10       97.76      105.15     11.53 o 
   4   8  10      568.29      527.68     21.92 o 
   5   8  10       83.39       87.91     13.33 o 
   6   8  10     1849.03     2022.31     62.53 o 
   7   8  10      190.60      147.88     18.86 o 
   8   8  10      606.50      701.34     32.31 o 
 -10   9  10        6.00        3.61     16.42 o 
  -9   9  10       74.01       76.82     13.84 o 
  -8   9  10      107.30      119.19     14.53 o 
  -7   9  10      113.05      134.25     18.64 o 
  -6   9  10     1691.58     1738.47     42.79 o 
  -5   9  10      682.82      709.03     23.55 o 
  -4   9  10      279.50      287.16     23.23 o 
  -3   9  10      441.54      430.76     18.96 o 
  -2   9  10      391.71      445.65     22.15 o 
  -1   9  10        0.58       -2.33      9.25 o 
   0   9  10        3.28        9.64      8.75 o 
   1   9  10       53.13       38.89      9.88 o 
   2   9  10       76.79       51.83     13.06 o 
   3   9  10       25.17        3.26     10.92 o 
   4   9  10      177.66      176.42     16.18 o 
   5   9  10       14.78       -0.99     13.57 o 
   6   9  10       32.01       57.13     16.33 o 
   7   9  10        2.61        4.66     15.26 o 
  -9  10  10      271.82      289.68     19.71 o 
  -8  10  10      389.22      378.86     23.02 o 
  -7  10  10     1407.26     1455.70     36.17 o 
  -6  10  10      150.30      147.95     15.33 o 
  -5  10  10     1458.01     1540.57     35.90 o 
  -4  10  10      514.27      543.03     25.41 o 
  -3  10  10       93.30       66.03     12.16 o 
  -2  10  10      259.91      267.17     18.37 o 
  -1  10  10      190.54      201.31     18.90 o 
   0  10  10     2685.69     2682.08     55.14 o 
   1  10  10       80.45       56.99     11.29 o 
   2  10  10     1125.41     1238.21     31.94 o 
   3  10  10      106.61       76.32     14.77 o 
   4  10  10       44.84       55.30     15.19 o 
   5  10  10       26.31       32.62     15.26 o 
  -7  11  10      134.07      135.56     16.47 o 
  -6  11  10      133.57      123.37     15.48 o 
  -5  11  10      115.46       88.19     16.30 o 
  -4  11  10      891.49      903.82     39.16 o 
  -3  11  10        1.06       -0.58     10.75 o 
  -2  11  10      109.09      131.87     15.88 o 
  -1  11  10       88.52       50.14     13.42 o 
   0  11  10        1.21       -1.22     11.19 o 
   1  11  10        0.16       -8.21     10.96 o 
   2  11  10        9.81       19.39     12.57 o 
   3  11  10      125.12      140.46     18.26 o 
   4  11  10      216.44      232.35     21.89 o 
  -4  12  10      771.44      834.47     32.99 o 
  -3  12  10      133.16       90.57     16.79 o 
  -2  12  10      154.35      141.60     15.83 o 
  -1  12  10      560.79      572.56     24.82 o 
   0  12  10      166.25      158.82     17.07 o 
   1  12  10      326.50      345.99     39.40 o 
 -14   1  11       10.80       -0.04     13.33 o 
 -13   1  11      554.11      525.08     28.88 o 
 -12   1  11      246.55      245.85     18.88 o 
 -11   1  11     4413.66     4281.05     74.50 o 
 -10   1  11      194.24      188.97     11.68 o 
  -9   1  11     2976.37     2947.38     38.79 o 
  -8   1  11        4.39        5.46      5.18 o 
  -7   1  11     2497.78     2393.56     29.69 o 
  -6   1  11       19.57       13.32      4.86 o 
  -5   1  11     4391.49     4034.90     43.25 o 
  -4   1  11       50.22       93.55      6.03 o 
  -3   1  11     4800.35     4644.09     47.83 o 
  -2   1  11       88.37       65.95      5.11 o 
  -1   1  11     7757.53     7374.49     83.28 o 
   0   1  11      119.71      131.17      7.10 o 
   1   1  11     2854.36     2655.25     33.42 o 
   2   1  11     1387.51     1511.34     27.37 o 
   3   1  11     4614.53     4536.42     52.57 o 
   4   1  11      170.05      160.83     10.22 o 
   5   1  11     1121.90     1054.66     22.63 o 
   6   1  11      510.31      523.00     17.29 o 
   7   1  11      425.62      412.24     16.51 o 
   8   1  11      193.49      227.64     15.89 o 
   9   1  11      373.76      382.61     23.01 o 
  10   1  11      653.03      671.15     36.22 o 
 -14   2  11       51.33       66.56     15.56 o 
 -13   2  11       26.66       19.41     13.84 o 
 -12   2  11        3.80        9.32     12.23 o 
 -11   2  11       48.07       64.58     11.37 o 
 -10   2  11      540.52      536.01     17.45 o 
  -9   2  11      635.81      594.39     17.40 o 
  -8   2  11       75.91       88.27      7.93 o 
  -7   2  11      290.43      360.10     12.03 o 
  -6   2  11      131.11      144.61      7.37 o 
  -5   2  11      269.41      311.15      9.21 o 
  -4   2  11     1312.93     1343.04     22.59 o 
  -3   2  11        4.13       10.75      4.31 o 
  -2   2  11      202.63      255.44      8.37 o 
  -1   2  11      201.13      255.65      9.88 o 
   0   2  11      132.38      133.51      9.69 o 
   1   2  11      282.98      239.57      9.23 o 
   2   2  11      620.45      609.37     14.06 o 
   3   2  11       15.82       16.98      5.94 o 
   4   2  11      799.71      803.22     18.32 o 
   5   2  11        0.02       -6.21      6.21 o 
   6   2  11       97.51      117.09     10.54 o 
   7   2  11      308.81      313.22     17.13 o 
   8   2  11      101.59       94.63     13.16 o 
   9   2  11       93.78       61.63     13.00 o 
  10   2  11       18.25       13.08     17.10 o 
 -13   3  11      717.27      685.46     28.85 o 
 -12   3  11      475.58      456.83     23.44 o 
 -11   3  11     1383.01     1358.22     28.69 o 
 -10   3  11      106.78      104.47     12.72 o 
  -9   3  11      558.18      518.87     16.90 o 
  -8   3  11       23.92       27.32      7.61 o 
  -7   3  11     1848.37     1941.93     28.31 o 
  -6   3  11       20.88       28.59      5.96 o 
  -5   3  11     4363.16     4274.58     45.72 o 
  -4   3  11     1027.56     1073.54     22.72 o 
  -3   3  11     4103.54     4181.46     52.37 o 
  -2   3  11     1324.50     1382.90     18.94 o 
  -1   3  11     1364.20     1184.77     25.06 o 
   0   3  11       22.35       27.03      5.43 o 
   1   3  11      778.26      682.77     16.60 o 
   2   3  11      323.81      320.18     11.01 o 
   3   3  11     3061.71     3102.19     39.58 o 
   4   3  11      870.91      871.63     18.27 o 
   5   3  11      668.91      662.46     16.70 o 
   6   3  11      404.76      403.50     14.51 o 
   7   3  11      619.96      681.23     33.52 o 
   8   3  11      852.13      829.58     41.73 o 
   9   3  11        3.01        0.49     12.51 o 
  10   3  11       13.01      -10.13     24.26 o 
 -13   4  11       29.58       33.37     14.26 o 
 -12   4  11       18.97       34.81     11.29 o 
 -11   4  11      358.68      340.44     16.14 o 
 -10   4  11      535.37      528.38     18.33 o 
  -9   4  11       35.56       28.88      8.60 o 
  -8   4  11      184.58      168.63     12.47 o 
  -7   4  11      169.63      202.35      9.83 o 
  -6   4  11      276.99      305.78     11.10 o 
  -5   4  11      187.15      215.36      9.30 o 
  -4   4  11      438.57      467.50     10.97 o 
  -3   4  11      302.09      297.19      8.99 o 
  -2   4  11      969.66     1104.40     18.52 o 
  -1   4  11        2.37       -0.23      6.45 o 
   0   4  11      104.64      129.90      8.99 o 
   1   4  11       35.37       36.02      7.40 o 
   2   4  11      498.10      452.40     15.52 o 
   3   4  11       26.64        8.56      7.19 o 
   4   4  11       97.76      103.90     12.02 o 
   5   4  11      357.67      356.72     17.38 o 
   6   4  11      546.12      544.01     22.89 o 
   7   4  11       56.67       42.62     11.86 o 
   8   4  11        0.69        6.29     12.37 o 
   9   4  11       47.24       21.19     14.08 o 
 -13   5  11      240.39      240.80     18.67 o 
 -12   5  11      181.24      133.98     13.44 o 
 -11   5  11       22.15       35.00     10.41 o 
 -10   5  11      937.95      932.39     23.79 o 
  -9   5  11      478.37      501.47     20.38 o 
  -8   5  11      239.98      248.61     13.06 o 
  -7   5  11      474.36      466.70     15.60 o 
  -6   5  11     1986.88     2042.39     29.63 o 
  -5   5  11     4286.56     4258.27     56.78 o 
  -4   5  11      827.15      844.14     16.70 o 
  -3   5  11      559.41      543.68     19.72 o 
  -2   5  11      639.04      665.91     16.75 o 
  -1   5  11       33.24       32.82      7.71 o 
   0   5  11       78.09       84.80     11.34 o 
   1   5  11      212.50      238.05     11.84 o 
   2   5  11      519.21      545.30     16.50 o 
   3   5  11     1558.10     1530.31     28.53 o 
   4   5  11     1651.71     1570.03     29.56 o 
   5   5  11     1902.02     1816.58     33.01 o 
   6   5  11      170.90      154.20     14.16 o 
   7   5  11      150.67      167.10     19.04 o 
   8   5  11      181.85      170.96     18.33 o 
   9   5  11      226.19      193.00     22.97 o 
 -12   6  11        2.21       -1.18     10.21 o 
 -11   6  11       20.68       24.05     10.33 o 
 -10   6  11      172.63      179.68     13.58 o 
  -9   6  11        1.54       -0.72      9.54 o 
  -8   6  11        0.32        7.12      9.10 o 
  -7   6  11      221.93      200.49     13.87 o 
  -6   6  11      192.58      183.08     11.22 o 
  -5   6  11      406.45      409.06     14.67 o 
  -4   6  11      237.45      284.08     12.51 o 
  -3   6  11       62.68       83.56      7.71 o 
  -2   6  11      376.65      391.39     14.04 o 
  -1   6  11     2798.60     2752.25     40.77 o 
   0   6  11      399.80      421.12     15.03 o 
   1   6  11     2178.06     2046.67     37.94 o 
   2   6  11        6.01       -0.22      7.37 o 
   3   6  11      135.83      131.84     12.97 o 
   4   6  11      317.46      301.33     14.74 o 
   5   6  11       82.00       76.00     13.90 o 
   6   6  11      361.13      360.62     25.99 o 
   7   6  11      172.64      167.44     15.73 o 
   8   6  11       17.69       15.31     14.29 o 
 -12   7  11      557.94      595.65     25.31 o 
 -11   7  11      294.16      277.40     18.46 o 
 -10   7  11      945.43      946.19     28.17 o 
  -9   7  11       52.73       44.87     11.79 o 
  -8   7  11      152.87      131.02     13.40 o 
  -7   7  11        4.25        6.77      9.53 o 
  -6   7  11     2220.01     2261.83     41.75 o 
  -5   7  11       42.58       40.07      8.63 o 
  -4   7  11     1774.02     1789.75     31.14 o 
  -3   7  11      872.78      863.08     23.30 o 
  -2   7  11     1506.12     1404.97     40.47 o 
  -1   7  11      193.79      221.52     13.35 o 
   0   7  11     1042.96     1056.24     23.57 o 
   1   7  11      181.38      184.53     12.29 o 
   2   7  11      483.09      499.02     23.35 o 
   3   7  11       11.40        4.80      9.09 o 
   4   7  11      646.34      587.33     22.39 o 
   5   7  11       40.29        5.25     10.63 o 
   6   7  11      473.63      467.38     22.11 o 
   7   7  11      660.58      680.47     42.22 o 
   8   7  11     1051.03      976.02     49.54 o 
 -11   8  11       83.98       61.25     13.82 o 
 -10   8  11       20.03        6.32     11.45 o 
  -9   8  11       55.61       65.38     12.88 o 
  -8   8  11      335.62      337.56     19.48 o 
  -7   8  11      110.92      115.30     20.19 o 
  -6   8  11      399.58      459.09     30.69 o 
  -5   8  11      191.07      206.93     12.93 o 
  -4   8  11      196.12      207.99     14.29 o 
  -3   8  11        8.90       -0.43      8.66 o 
  -2   8  11      294.62      280.64     17.37 o 
  -1   8  11       26.53       28.01      9.13 o 
   0   8  11      159.90      175.70     12.50 o 
   1   8  11      252.97      241.76     14.13 o 
   2   8  11      795.92      825.88     23.65 o 
   3   8  11      224.36      237.38     17.05 o 
   4   8  11       34.57       31.21     11.99 o 
   5   8  11      494.84      501.71     22.97 o 
   6   8  11       61.27       57.29     16.02 o 
   7   8  11       81.83      102.95     17.77 o 
 -10   9  11      285.50      303.27     19.74 o 
  -9   9  11        6.69        2.59     11.34 o 
  -8   9  11     1208.83     1375.08     34.76 o 
  -7   9  11      391.66      387.59     20.78 o 
  -6   9  11     1471.28     1526.25     50.54 o 
  -5   9  11      584.61      622.94     26.21 o 
  -4   9  11     2305.32     2306.40     43.60 o 
  -3   9  11      318.85      304.30     17.10 o 
  -2   9  11      952.67      993.42     39.55 o 
  -1   9  11       24.25       33.73     10.86 o 
   0   9  11     1948.75     1914.16     35.51 o 
   1   9  11     1168.59     1130.05     26.83 o 
   2   9  11     1695.31     1779.46     41.41 o 
   3   9  11      304.88      306.88     18.76 o 
   4   9  11     1006.99     1047.60     35.56 o 
   5   9  11        9.62        5.46     13.50 o 
   6   9  11        4.24       -6.61     13.57 o 
  -8  10  11      116.24       96.72     14.93 o 
  -7  10  11      542.40      543.19     31.32 o 
  -6  10  11      204.56      208.08     18.81 o 
  -5  10  11       78.77       86.30     15.19 o 
  -4  10  11      551.49      553.37     26.19 o 
  -3  10  11      660.45      672.10     24.73 o 
  -2  10  11       10.57        4.46     11.20 o 
  -1  10  11       10.68       12.89     10.91 o 
   0  10  11      364.35      380.21     22.09 o 
   1  10  11        1.17        3.95      9.94 o 
   2  10  11        3.72      -10.64     10.64 o 
   3  10  11        9.44       18.17     12.51 o 
   4  10  11      283.05      246.52     27.69 o 
   5  10  11      167.86      132.62     19.31 o 
  -7  11  11       16.08       24.81     14.39 o 
  -6  11  11      515.53      495.55     55.87 o 
  -5  11  11      545.27      463.27     36.03 o 
  -4  11  11      632.76      642.66     47.66 o 
  -3  11  11      236.43      252.51     32.71 o 
  -2  11  11     1273.53     1387.71     35.00 o 
  -1  11  11      354.97      316.63     19.65 o 
   0  11  11     1567.97     1546.94     41.59 o 
   1  11  11      230.19      234.27     18.15 o 
   2  11  11      612.24      673.30     32.22 o 
   3  11  11        3.52      -12.84     15.78 o 
  -3  12  11       44.04       45.39     17.35 o 
  -2  12  11        7.04       -5.40     11.70 o 
  -1  12  11       33.76       40.02     18.20 o 
 -14   0  12       32.45       28.10     20.07 o 
 -13   0  12      906.57      930.29     46.01 o 
 -12   0  12      333.60      328.67     29.31 o 
 -11   0  12       75.40       91.89     19.84 o 
 -10   0  12     1820.82     1634.82     60.63 o 
  -9   0  12     1377.06     1282.31     47.69 o 
  -8   0  12      830.13      797.17     28.27 o 
  -7   0  12      764.76      765.47     21.11 o 
  -6   0  12      271.40      320.14     14.19 o 
  -5   0  12      997.67     1010.83     23.50 o 
  -4   0  12     2287.46     2092.10     36.88 o 
  -3   0  12      281.81      297.95     22.65 o 
  -2   0  12    19318.53    19263.71    248.81 o 
  -1   0  12      754.59      706.87     17.64 o 
   0   0  12     9051.42     8492.61    136.50 o 
   1   0  12        5.51       20.26      8.89 o 
   2   0  12      890.16      886.87     34.16 o 
   3   0  12     1559.33     1571.36     42.86 o 
   4   0  12     1123.25     1098.27     32.71 o 
   5   0  12     1771.55     1724.18     43.78 o 
   6   0  12      552.56      572.13     33.57 o 
   7   0  12       22.15       15.51     12.46 o 
   8   0  12      332.04      409.96     46.93 o 
   9   0  12        2.90       -2.11     18.12 o 
  10   0  12     1044.89     1348.99     82.90 o 
 -14   1  12       14.02       17.13     14.33 o 
 -13   1  12      327.53      345.89     22.31 o 
 -12   1  12        1.27       -3.33     11.80 o 
 -11   1  12       25.66       39.31     12.37 o 
 -10   1  12        1.45        6.35      8.84 o 
  -9   1  12     1287.56     1197.08     21.94 o 
  -8   1  12       84.30       78.20      8.77 o 
  -7   1  12     1618.55     1618.24     23.12 o 
  -6   1  12      840.95      739.87     14.38 o 
  -5   1  12      485.88      404.91     10.66 o 
  -4   1  12     1877.50     1908.78     24.79 o 
  -3   1  12      450.28      339.07      9.40 o 
  -2   1  12     1834.47     1965.62     24.35 o 
  -1   1  12      378.76      428.12     12.28 o 
   0   1  12       13.52        7.32      4.93 o 
   1   1  12      147.76      130.57      9.05 o 
   2   1  12      109.69       96.30      8.80 o 
   3   1  12     1006.27      982.30     21.03 o 
   4   1  12       90.80       85.72      9.00 o 
   5   1  12        1.41       -1.79     10.84 o 
   6   1  12        1.21       -5.74      7.99 o 
   7   1  12     1026.52     1148.56     32.17 o 
   8   1  12     1026.30     1139.59     38.77 o 
   9   1  12       33.41       58.25     15.66 o 
  10   1  12       17.87       10.68     15.21 o 
 -14   2  12        6.19       -5.55     19.36 o 
 -13   2  12      365.08      376.06     23.03 o 
 -12   2  12      140.09      128.07     16.26 o 
 -11   2  12      859.30      743.28     26.97 o 
 -10   2  12     1828.46     1730.92     32.17 o 
  -9   2  12      309.63      377.10     14.83 o 
  -8   2  12     1091.34     1060.98     20.09 o 
  -7   2  12        8.35       16.17      6.24 o 
  -6   2  12     3746.15     3812.95     42.39 o 
  -5   2  12      789.82      723.19     13.86 o 
  -4   2  12     1129.64     1171.95     17.87 o 
  -3   2  12     5847.95     5895.75     59.58 o 
  -2   2  12     1363.12     1510.65     20.33 o 
  -1   2  12     1521.39     1476.93     22.53 o 
   0   2  12       35.91       33.54      7.62 o 
   1   2  12       53.89       46.82      6.34 o 
   2   2  12     2824.34     2757.28     36.10 o 
   3   2  12        7.79        0.50      5.87 o 
   4   2  12     3814.58     3785.31     56.09 o 
   5   2  12       64.06       91.07     12.51 o 
   6   2  12     2448.35     2484.13     40.26 o 
   7   2  12      126.63      102.57     12.96 o 
   8   2  12      817.43      868.32     29.23 o 
   9   2  12       31.70        5.74     16.06 o 
 -13   3  12       93.95      143.33     17.58 o 
 -12   3  12      180.68      193.19     21.75 o 
 -11   3  12      659.62      630.45     20.13 o 
 -10   3  12       47.21       36.99      9.52 o 
  -9   3  12      463.05      460.02     16.47 o 
  -8   3  12       14.30       19.24      7.59 o 
  -7   3  12       63.79       60.87      7.38 o 
  -6   3  12       96.27       93.44      7.65 o 
  -5   3  12      112.62      130.61      7.24 o 
  -4   3  12       49.64       49.91      5.66 o 
  -3   3  12      298.61      305.94      9.34 o 
  -2   3  12      739.88      643.59     14.12 o 
  -1   3  12      120.24       84.14      6.83 o 
   0   3  12      692.36      637.52     14.35 o 
   1   3  12      467.19      392.33     13.01 o 
   2   3  12     1223.13     1175.86     20.92 o 
   3   3  12     2616.85     2541.46     35.04 o 
   4   3  12       22.39       16.17      7.79 o 
   5   3  12      132.14      144.68     12.82 o 
   6   3  12      115.71      116.40     12.74 o 
   7   3  12        6.43        0.63     11.68 o 
   8   3  12      200.43      149.57     17.96 o 
   9   3  12      377.15      381.02     23.87 o 
 -13   4  12      291.77      305.77     21.97 o 
 -12   4  12      212.07      202.09     14.55 o 
 -11   4  12     1038.42     1066.24     25.88 o 
 -10   4  12       64.09       60.00     10.31 o 
  -9   4  12     4021.78     3958.53     55.38 o 
  -8   4  12      452.85      463.37     22.16 o 
  -7   4  12      858.24      816.32     17.58 o 
  -6   4  12      704.32      720.80     16.18 o 
  -5   4  12     2405.97     2474.43     33.12 o 
  -4   4  12     5874.94     5842.19     64.09 o 
  -3   4  12       11.84       35.61      6.89 o 
  -2   4  12     1822.37     1767.54     39.01 o 
  -1   4  12       67.72      100.53      9.75 o 
   0   4  12      274.97      212.41     12.26 o 
   1   4  12       60.22       71.64      8.54 o 
   2   4  12      318.26      341.22     14.91 o 
   3   4  12      808.71      747.92     19.88 o 
   4   4  12     1544.20     1497.59     28.66 o 
   5   4  12     1076.62     1080.88     24.66 o 
   6   4  12       78.84       66.30     13.58 o 
   7   4  12      253.14      262.88     36.29 o 
   8   4  12      160.13      169.04     19.33 o 
   9   4  12      255.38      204.41     20.39 o 
 -13   5  12       48.39       78.02     14.26 o 
 -12   5  12        0.07        3.34     11.78 o 
 -11   5  12        3.34        4.15      9.41 o 
 -10   5  12      428.77      446.23     18.91 o 
  -9   5  12       96.48       84.97     10.56 o 
  -8   5  12       16.73       24.89      8.61 o 
  -7   5  12     1813.87     1751.11     33.35 o 
  -6   5  12     1772.61     1638.74     28.77 o 
  -5   5  12       36.32       39.87      7.69 o 
  -4   5  12      914.72      805.87     16.66 o 
  -3   5  12      709.33      658.99     16.93 o 
  -2   5  12      877.93      864.33     19.69 o 
  -1   5  12      719.03      743.55     18.65 o 
   0   5  12      414.50      403.68     14.61 o 
   1   5  12        3.45       -6.53      6.53 o 
   2   5  12        1.29       -6.98      6.98 o 
   3   5  12      188.55      197.02     17.22 o 
   4   5  12        5.52        6.22      9.10 o 
   5   5  12        9.61        0.00      8.44 o 
   6   5  12       62.96       63.25     12.42 o 
   7   5  12       68.03       71.34     14.58 o 
   8   5  12      112.08      133.05     18.00 o 
 -12   6  12      646.04      676.12     26.02 o 
 -11   6  12      993.16      891.40     27.69 o 
 -10   6  12     1190.20     1205.20     31.09 o 
  -9   6  12      132.47      109.02     12.84 o 
  -8   6  12      383.25      417.01     18.66 o 
  -7   6  12       21.57       16.28      9.35 o 
  -6   6  12      583.94      626.42     17.98 o 
  -5   6  12     1670.93     1662.61     29.51 o 
  -4   6  12       18.79       23.41      8.37 o 
  -3   6  12     1184.79     1163.44     27.12 o 
  -2   6  12      117.48      125.29     10.08 o 
  -1   6  12     5039.01     4978.49     70.65 o 
   0   6  12       18.06       18.83     11.90 o 
   1   6  12      393.32      422.28     15.84 o 
   2   6  12      693.07      665.37     19.26 o 
   3   6  12      772.98      737.70     20.79 o 
   4   6  12      305.99      305.34     20.34 o 
   5   6  12      324.48      315.50     18.18 o 
   6   6  12      535.81      466.14     21.69 o 
   7   6  12      208.23      214.88     20.58 o 
   8   6  12       36.06        8.64     16.60 o 
 -11   7  12       11.13       14.33     11.97 o 
 -10   7  12      308.69      359.90     19.59 o 
  -9   7  12      103.62       99.31     13.43 o 
  -8   7  12       11.64        2.67      9.38 o 
  -7   7  12       62.89       62.82     11.45 o 
  -6   7  12     1334.90     1302.61     44.55 o 
  -5   7  12      893.23      926.85     24.56 o 
  -4   7  12      155.10      149.35     12.49 o 
  -3   7  12       11.13        9.76      8.48 o 
  -2   7  12      972.66      958.49     22.27 o 
  -1   7  12      752.70      677.56     20.94 o 
   0   7  12       54.09       54.71      9.52 o 
   1   7  12       19.86        9.01      8.70 o 
   2   7  12     2498.62     2422.80     43.99 o 
   3   7  12      576.50      555.15     19.39 o 
   4   7  12      698.65      721.21     26.74 o 
   5   7  12      195.79      191.01     16.27 o 
   6   7  12      125.79      120.36     15.25 o 
   7   7  12       68.20       50.49     15.73 o 
 -10   8  12      118.05      129.61     15.43 o 
  -9   8  12       55.45       69.03     13.07 o 
  -8   8  12       45.20       49.34     11.98 o 
  -7   8  12     1040.37     1063.52     31.88 o 
  -6   8  12      623.30      656.59     23.04 o 
  -5   8  12      431.19      391.50     18.17 o 
  -4   8  12     1249.30     1206.87     29.44 o 
  -3   8  12      926.15      864.07     25.07 o 
  -2   8  12      527.06      484.47     19.76 o 
  -1   8  12       47.42       51.00      9.66 o 
   0   8  12     1218.98     1214.09     26.97 o 
   1   8  12     1328.16     1256.87     27.91 o 
   2   8  12       63.81       55.68     10.78 o 
   3   8  12     3263.35     3428.59     57.68 o 
   4   8  12       46.22       53.27     12.94 o 
   5   8  12      955.34     1014.98     30.63 o 
   6   8  12        2.17        6.11     14.15 o 
  -9   9  12       96.40       93.48     14.59 o 
  -8   9  12        0.67       15.87     11.54 o 
  -7   9  12      240.49      280.21     20.23 o 
  -6   9  12        0.42       -5.70     11.35 o 
  -5   9  12       14.94       14.70     12.00 o 
  -4   9  12      106.62      107.42     13.18 o 
  -3   9  12        0.04      -10.01     12.50 o 
  -2   9  12      324.48      341.34     24.13 o 
  -1   9  12       27.17       19.36     13.41 o 
   0   9  12       58.70       36.83     10.53 o 
   1   9  12        0.11       -6.00      9.29 o 
   2   9  12       61.78       63.38     11.58 o 
   3   9  12      481.71      547.87     23.67 o 
   4   9  12       40.65       19.85     12.94 o 
   5   9  12       12.17       10.19     13.71 o 
  -8  10  12      537.54      526.37     27.29 o 
  -7  10  12      854.51      796.73     46.97 o 
  -6  10  12      502.45      492.37     30.06 o 
  -5  10  12       85.74       87.21     20.73 o 
  -4  10  12       50.10       27.09     13.35 o 
  -3  10  12     1582.44     1624.73     37.30 o 
  -2  10  12       41.16       45.10     12.50 o 
  -1  10  12      781.71      844.79     27.12 o 
   0  10  12       43.13       27.54     13.59 o 
   1  10  12     1294.49     1306.42     30.64 o 
   2  10  12      273.12      282.37     19.14 o 
   3  10  12      610.16      632.48     28.86 o 
   4  10  12       79.24       47.40     18.76 o 
  -6  11  12       99.75      122.85     23.79 o 
  -5  11  12      106.51      157.58     18.50 o 
  -4  11  12      466.83      418.56     29.57 o 
  -3  11  12       94.38      106.41     14.61 o 
  -2  11  12      285.68      284.59     19.17 o 
  -1  11  12       64.05       36.73     13.28 o 
   0  11  12       35.35       44.53     13.97 o 
   1  11  12      248.15      243.40     20.96 o 
   2  11  12        9.53       -6.73     12.72 o 
 -13   1  13      314.34      277.75     20.88 o 
 -12   1  13      995.30     1078.78     33.90 o 
 -11   1  13      824.55      815.69     28.25 o 
 -10   1  13     1278.93     1201.13     30.89 o 
  -9   1  13        4.24       -1.54      6.66 o 
  -8   1  13      117.80      132.35      9.03 o 
  -7   1  13      635.17      584.02     13.56 o 
  -6   1  13      694.30      659.03     13.93 o 
  -5   1  13      319.39      318.47     15.60 o 
  -4   1  13     5297.14     5079.82     53.19 o 
  -3   1  13     2240.72     2405.30     29.10 o 
  -2   1  13     5545.16     5516.78     61.24 o 
  -1   1  13     2714.78     3021.56     42.23 o 
   0   1  13     3357.42     3213.60     44.15 o 
   1   1  13      211.51      221.25     17.77 o 
   2   1  13     1038.49      967.84     21.22 o 
   3   1  13      499.79      503.37     16.20 o 
   4   1  13     2083.69     2116.84     35.18 o 
   5   1  13      251.43      252.25     13.52 o 
   6   1  13      362.98      413.73     23.58 o 
   7   1  13      395.50      397.08     17.37 o 
   8   1  13        3.40      -14.44     14.44 o 
   9   1  13       97.38       82.24     17.27 o 
 -13   2  13        0.03       -0.40     12.43 o 
 -12   2  13       91.84       83.12     16.61 o 
 -11   2  13       42.99       33.57     10.72 o 
 -10   2  13      563.60      548.79     18.26 o 
  -9   2  13      484.59      449.33     16.14 o 
  -8   2  13      177.25      162.78      9.82 o 
  -7   2  13       55.68       41.63      7.06 o 
  -6   2  13       14.33        6.29      5.22 o 
  -5   2  13      864.38      926.17     16.30 o 
  -4   2  13      314.10      320.29     10.03 o 
  -3   2  13      219.81      248.36      9.87 o 
  -2   2  13       53.39       45.57      7.61 o 
  -1   2  13      230.75      262.91     10.83 o 
   0   2  13        4.49       -5.87      5.87 o 
   1   2  13       71.21       79.81     10.21 o 
   2   2  13      223.64      200.48     11.17 o 
   3   2  13       14.40        5.06      7.54 o 
   4   2  13       37.17       48.14      8.79 o 
   5   2  13        0.13        1.59      7.96 o 
   6   2  13        6.48       -0.81      8.80 o 
   7   2  13       81.68       71.30     14.36 o 
   8   2  13        6.49       -7.34     12.37 o 
   9   2  13        0.70       -1.44     16.02 o 
 -13   3  13        4.10       -2.76     12.95 o 
 -12   3  13       60.58       44.39     14.25 o 
 -11   3  13       70.36       62.57     10.65 o 
 -10   3  13     1730.94     1783.01     32.90 o 
  -9   3  13     1222.44     1153.23     26.02 o 
  -8   3  13     4530.80     4379.73     53.24 o 
  -7   3  13     1039.59     1061.65     22.60 o 
  -6   3  13      277.77      315.23     11.47 o 
  -5   3  13      916.75      950.31     16.72 o 
  -4   3  13     2579.66     2412.66     32.04 o 
  -3   3  13      608.05      579.91     18.76 o 
  -2   3  13     1344.51     1297.45     21.56 o 
  -1   3  13      362.11      411.35     12.41 o 
   0   3  13     1969.50     1969.60     35.50 o 
   1   3  13        6.12       14.38      6.94 o 
   2   3  13       72.34       75.31      9.08 o 
   3   3  13      275.87      304.81     15.50 o 
   4   3  13      652.26      634.96     39.89 o 
   5   3  13      747.11      739.93     23.21 o 
   6   3  13      748.85      759.59     24.24 o 
   7   3  13      553.09      486.73     29.57 o 
   8   3  13      553.28      528.85     32.62 o 
   9   3  13        3.93        4.14     13.98 o 
 -13   4  13        8.36        1.40     13.01 o 
 -12   4  13      102.27      112.45     12.68 o 
 -11   4  13       14.54       20.36      9.91 o 
 -10   4  13      158.62      184.01     12.93 o 
  -9   4  13       80.63       81.88     10.23 o 
  -8   4  13       15.58        4.24      7.82 o 
  -7   4  13        8.50       19.89      6.89 o 
  -6   4  13      136.20      152.16      9.25 o 
  -5   4  13       14.92       13.34      8.57 o 
  -4   4  13        2.26        4.15      6.36 o 
  -3   4  13       27.86       21.36      7.06 o 
  -2   4  13     1085.72     1046.70     21.77 o 
  -1   4  13       34.30       64.51      8.26 o 
   0   4  13        8.08       -6.35      6.35 o 
   1   4  13       52.77       76.27      9.05 o 
   2   4  13      222.01      224.26     12.32 o 
   3   4  13      824.76      747.67     20.05 o 
   4   4  13        1.21       -8.70      8.70 o 
   5   4  13      122.91      128.08     13.10 o 
   6   4  13       45.96       49.96     13.17 o 
   7   4  13      243.86      236.85     19.83 o 
   8   4  13      330.64      367.25     23.98 o 
 -12   5  13      596.25      574.11     24.51 o 
 -11   5  13      317.21      325.06     16.49 o 
 -10   5  13     1785.85     1704.45     33.18 o 
  -9   5  13     1243.43     1128.86     32.76 o 
  -8   5  13      527.58      485.96     19.32 o 
  -7   5  13      304.66      317.55     19.90 o 
  -6   5  13     1406.11     1391.21     26.46 o 
  -5   5  13     3648.86     3676.29     70.47 o 
  -4   5  13     1886.11     1865.06     38.21 o 
  -3   5  13       86.49       92.24      9.11 o 
  -2   5  13     1915.01     2014.04     34.83 o 
  -1   5  13        7.57       -2.29      7.65 o 
   0   5  13       83.84       89.15      9.61 o 
   1   5  13       15.74        4.64      7.40 o 
   2   5  13      272.54      296.87     14.18 o 
   3   5  13     1395.17     1380.79     28.16 o 
   4   5  13     1152.10     1125.98     25.79 o 
   5   5  13     1245.80     1281.67     36.29 o 
   6   5  13      212.56      207.66     18.66 o 
   7   5  13       29.65       43.50     14.56 o 
   8   5  13      377.28      344.22     23.91 o 
 -12   6  13       50.69       58.21     13.27 o 
 -11   6  13       76.01       42.22     12.35 o 
 -10   6  13      310.58      376.66     19.34 o 
  -9   6  13      123.62      143.47     14.03 o 
  -8   6  13       51.66       51.69     10.85 o 
  -7   6  13      511.99      505.32     22.65 o 
  -6   6  13      141.25      155.69     14.63 o 
  -5   6  13      279.17      290.53     15.27 o 
  -4   6  13       66.81       75.02     10.72 o 
  -3   6  13        1.39       -2.90      7.01 o 
  -2   6  13      129.38      103.77     10.08 o 
  -1   6  13      114.58      107.67     12.56 o 
   0   6  13       39.04       40.32      8.96 o 
   1   6  13       75.28       95.92     10.62 o 
   2   6  13       17.52       13.22      8.74 o 
   3   6  13      629.31      642.42     20.22 o 
   4   6  13        2.41       13.02      9.35 o 
   5   6  13        1.17       -4.48     10.36 o 
   6   6  13       50.80       51.33     14.22 o 
   7   6  13       96.11       76.69     16.34 o 
 -11   7  13      420.49      482.87     30.91 o 
 -10   7  13      266.31      247.86     17.55 o 
  -9   7  13     1320.42     1291.23     36.43 o 
  -8   7  13      448.64      441.38     20.03 o 
  -7   7  13      210.01      224.08     15.41 o 
  -6   7  13      639.88      629.82     24.96 o 
  -5   7  13       58.34       76.41     13.60 o 
  -4   7  13        4.88        2.35      8.85 o 
  -3   7  13     1086.15     1103.56     27.76 o 
  -2   7  13      634.55      626.31     19.02 o 
  -1   7  13     2122.41     2174.35     40.41 o 
   0   7  13      186.90      176.45     13.28 o 
   1   7  13     1073.46     1064.70     25.19 o 
   2   7  13      677.37      585.95     19.84 o 
   3   7  13       33.26       21.20      9.92 o 
   4   7  13      786.35      837.65     26.93 o 
   5   7  13      616.12      648.69     28.07 o 
   6   7  13      552.35      488.80     26.41 o 
   7   7  13      132.49      176.04     23.57 o 
 -10   8  13       18.98       23.55     12.32 o 
  -9   8  13        7.65        3.80     11.12 o 
  -8   8  13        1.88        6.76     10.38 o 
  -7   8  13        0.70       10.96     11.82 o 
  -6   8  13      196.11      182.13     17.10 o 
  -5   8  13       54.14       32.94     10.43 o 
  -4   8  13        2.73        3.81      9.44 o 
  -3   8  13      196.41      170.68     14.36 o 
  -2   8  13      208.61      191.34     14.84 o 
  -1   8  13       57.87       56.84     10.38 o 
   0   8  13      262.74      257.05     14.77 o 
   1   8  13        9.24       -1.08      9.05 o 
   2   8  13        2.31        8.22      9.89 o 
   3   8  13       39.78       41.88     11.07 o 
   4   8  13       26.75       24.45     12.56 o 
   5   8  13       14.15       10.45     12.36 o 
   6   8  13       11.62        7.96     13.03 o 
  -9   9  13      518.54      557.01     27.83 o 
  -8   9  13       36.71       32.12     14.28 o 
  -7   9  13      248.31      311.18     21.47 o 
  -6   9  13        2.88      -11.25     11.25 o 
  -5   9  13      492.44      543.36     25.82 o 
  -4   9  13      329.60      304.56     17.97 o 
  -3   9  13     2262.00     2281.64     47.39 o 
  -2   9  13      181.99      171.02     21.20 o 
  -1   9  13      242.16      279.95     18.76 o 
   0   9  13       77.25       55.82     12.21 o 
   1   9  13      701.77      688.05     22.56 o 
   2   9  13      329.13      292.96     16.80 o 
   3   9  13      162.69      166.54     16.45 o 
   4   9  13      132.71       85.23     15.08 o 
   5   9  13       21.63       32.28     22.98 o 
  -7  10  13        0.99       -3.38     12.88 o 
  -6  10  13        6.95        5.86     13.08 o 
  -5  10  13      652.30      645.18     28.94 o 
  -4  10  13       23.11       13.21     13.19 o 
  -3  10  13       53.73       56.87     12.78 o 
  -2  10  13        0.56       -0.08     10.88 o 
  -1  10  13       44.64       40.40     13.69 o 
   0  10  13       16.85        9.66     12.84 o 
   1  10  13        0.23       -0.03     10.44 o 
   2  10  13        3.21       -5.62     11.84 o 
   3  10  13      159.23      171.86     19.52 o 
  -5  11  13      490.66      529.76     27.86 o 
  -4  11  13        5.51        8.17     13.81 o 
  -3  11  13      409.74      433.50     22.48 o 
  -2  11  13      190.00      138.77     16.22 o 
  -1  11  13      182.15      186.84     20.47 o 
   0  11  13       37.71       55.32     14.01 o 
   1  11  13      139.11      136.34     40.42 o 
 -13   0  14       84.28       56.05     21.25 o 
 -12   0  14     2492.67     2606.20     78.24 o 
 -11   0  14      803.74      973.56     53.10 o 
 -10   0  14     3767.98     3558.02    147.30 o 
  -9   0  14       68.38       65.15     13.17 o 
  -8   0  14     1887.50     1917.27     53.60 o 
  -7   0  14     1669.98     1585.00     37.28 o 
  -6   0  14      823.62      781.38     22.14 o 
  -5   0  14     3514.44     3592.61     57.89 o 
  -4   0  14     1439.96     1384.84     29.07 o 
  -3   0  14      152.94      119.63     11.77 o 
  -2   0  14     2213.06     2274.99     48.86 o 
  -1   0  14       23.85       23.20      9.69 o 
   0   0  14     1229.27     1205.32     33.66 o 
   1   0  14      640.56      643.10     24.93 o 
   2   0  14     1758.82     1790.57     44.26 o 
   3   0  14     2072.22     2055.32     49.06 o 
   4   0  14      730.40      716.53     39.26 o 
   5   0  14     1394.25     1399.24     41.21 o 
   6   0  14      504.55      456.06     25.89 o 
   7   0  14      263.86      307.61     35.69 o 
   8   0  14      285.84      184.95     36.65 o 
 -13   1  14       31.80       36.55     14.15 o 
 -12   1  14        0.66       13.67     13.03 o 
 -11   1  14       19.07       17.31     12.26 o 
 -10   1  14     1393.20     1330.50     30.26 o 
  -9   1  14       11.87        5.17      6.93 o 
  -8   1  14      392.17      437.68     14.01 o 
  -7   1  14     2255.45     2034.51     27.86 o 
  -6   1  14      331.33      380.05     14.66 o 
  -5   1  14     1185.64     1159.24     18.99 o 
  -4   1  14      976.67      944.10     16.55 o 
  -3   1  14      518.46      524.13     13.54 o 
  -2   1  14       50.32       32.95      6.18 o 
  -1   1  14     2900.32     2909.10     45.61 o 
   0   1  14      526.96      558.49     16.28 o 
   1   1  14     1696.88     1687.49     29.53 o 
   2   1  14      179.23      184.40     11.61 o 
   3   1  14       46.68       30.75      9.86 o 
   4   1  14      257.36      272.31     19.30 o 
   5   1  14      452.81      470.06     17.67 o 
   6   1  14      155.79      141.79     15.68 o 
   7   1  14      359.77      345.00     17.61 o 
   8   1  14       20.38       15.50     12.23 o 
 -13   2  14      272.44      219.29     19.81 o 
 -12   2  14     1021.28     1036.29     33.48 o 
 -11   2  14     2900.18     2827.33     49.65 o 
 -10   2  14      644.26      680.33     20.03 o 
  -9   2  14     3440.40     3359.22     48.65 o 
  -8   2  14     1447.82     1426.12     24.82 o 
  -7   2  14      739.86      740.44     17.11 o 
  -6   2  14        9.02       12.98      5.76 o 
  -5   2  14      981.99      987.25     17.37 o 
  -4   2  14     3912.86     3768.49     45.96 o 
  -3   2  14     2275.70     2333.15     32.12 o 
  -2   2  14     2488.42     2472.65     33.52 o 
  -1   2  14     4474.42     4707.47     59.25 o 
   0   2  14      266.83      308.29     13.04 o 
   1   2  14     1632.20     1550.53     28.10 o 
   2   2  14      417.86      420.11     15.27 o 
   3   2  14      290.95      320.88     15.68 o 
   4   2  14      218.64      196.01     12.55 o 
   5   2  14     2584.39     2575.01     55.57 o 
   6   2  14      655.19      625.56     22.93 o 
   7   2  14      806.93      770.08     29.73 o 
   8   2  14       81.53      110.79     17.11 o 
 -13   3  14        5.18       12.26     13.58 o 
 -12   3  14      549.87      496.25     24.83 o 
 -11   3  14       44.30       31.84     10.15 o 
 -10   3  14       11.99       14.04      8.93 o 
  -9   3  14     1713.14     1624.63     30.64 o 
  -8   3  14      999.03      953.24     20.15 o 
  -7   3  14      105.32       96.05      8.55 o 
  -6   3  14        1.27       -5.88      5.88 o 
  -5   3  14      823.32      798.97     15.65 o 
  -4   3  14      134.30      151.52      8.92 o 
  -3   3  14      517.56      489.77     13.64 o 
  -2   3  14     4649.08     4520.31     62.19 o 
  -1   3  14     2282.57     2263.18     38.58 o 
   0   3  14     2986.29     2938.93     42.71 o 
   1   3  14       14.72       19.18      7.37 o 
   2   3  14      655.22      616.59     20.54 o 
   3   3  14        8.16       26.83      9.45 o 
   4   3  14        9.82       -2.98     10.92 o 
   5   3  14        3.39        8.33      9.86 o 
   6   3  14       37.74       26.29     13.27 o 
   7   3  14        3.94        0.86     14.93 o 
   8   3  14       31.87       47.39     20.73 o 
 -12   4  14      138.29      172.80     14.49 o 
 -11   4  14      107.82      112.47     12.25 o 
 -10   4  14      849.96      837.95     22.78 o 
  -9   4  14      423.90      392.89     16.33 o 
  -8   4  14     1739.61     1726.53     31.43 o 
  -7   4  14     1638.62     1561.47     26.14 o 
  -6   4  14      113.29      133.61     10.19 o 
  -5   4  14     4336.68     4322.31     62.87 o 
  -4   4  14      517.08      534.35     16.10 o 
  -3   4  14      596.58      559.65     16.75 o 
  -2   4  14       24.22       27.74      7.79 o 
  -1   4  14     1494.44     1417.04     29.23 o 
   0   4  14     1574.90     1463.65     31.03 o 
   1   4  14       20.58       24.43     12.44 o 
   2   4  14      881.07      889.22     21.93 o 
   3   4  14      468.47      444.87     18.95 o 
   4   4  14     1084.46      994.65     27.24 o 
   5   4  14      262.34      280.12     16.89 o 
   6   4  14      192.81      169.10     24.23 o 
   7   4  14      555.10      574.21     29.34 o 
   8   4  14       41.09       42.99     15.60 o 
 -12   5  14       24.74       30.89     12.30 o 
 -11   5  14      280.23      299.32     18.32 o 
 -10   5  14      570.40      557.65     22.14 o 
  -9   5  14      650.52      678.90     22.84 o 
  -8   5  14     2265.01     2280.56     42.34 o 
  -7   5  14      312.37      349.49     17.78 o 
  -6   5  14     1452.44     1463.60     41.06 o 
  -5   5  14     2388.45     2197.89     39.79 o 
  -4   5  14     1014.89     1016.08     25.17 o 
  -3   5  14      113.75      121.64     10.13 o 
  -2   5  14       94.03      129.36     10.63 o 
  -1   5  14      262.03      240.66     13.97 o 
   0   5  14      164.61      134.25     11.18 o 
   1   5  14       18.89       32.39      8.94 o 
   2   5  14       14.96       13.07      8.71 o 
   3   5  14     1588.44     1521.52     30.58 o 
   4   5  14      809.69      868.46     26.12 o 
   5   5  14      846.59      959.43     34.81 o 
   6   5  14        2.05        8.29     13.04 o 
   7   5  14       64.56       58.62     15.82 o 
 -11   6  14      938.91     1017.79     31.49 o 
 -10   6  14       45.44       40.06     11.82 o 
  -9   6  14      540.43      527.06     21.72 o 
  -8   6  14      957.58      988.39     27.25 o 
  -7   6  14       83.71       84.36     13.60 o 
  -6   6  14     1836.75     1861.80     36.74 o 
  -5   6  14       49.38       56.27     10.59 o 
  -4   6  14     3154.97     3055.51     50.77 o 
  -3   6  14     1147.39     1090.96     30.79 o 
  -2   6  14     1782.82     1687.53     31.97 o 
  -1   6  14     2347.10     2291.83     46.65 o 
   0   6  14      355.16      369.50     15.89 o 
   1   6  14      385.30      437.07     17.27 o 
   2   6  14        6.40        0.97      8.62 o 
   3   6  14       98.40      121.27     12.13 o 
   4   6  14      414.01      460.95     21.02 o 
   5   6  14      377.98      389.54     35.50 o 
   6   6  14      235.14      261.39     21.49 o 
   7   6  14       26.95        4.96     14.29 o 
 -11   7  14        0.15      -11.08     11.08 o 
 -10   7  14      145.54      152.61     16.46 o 
  -9   7  14        8.09       -3.33     10.63 o 
  -8   7  14       54.54       34.41     13.20 o 
  -7   7  14      375.05      370.54     23.80 o 
  -6   7  14      424.23      397.62     21.56 o 
  -5   7  14      178.67      198.62     17.19 o 
  -4   7  14      847.33      822.52     24.46 o 
  -3   7  14      387.65      415.45     18.99 o 
  -2   7  14       95.56      139.85     13.50 o 
  -1   7  14     1223.00     1215.09     32.72 o 
   0   7  14      288.80      300.59     15.49 o 
   1   7  14      393.56      368.63     16.57 o 
   2   7  14      107.30       96.16     11.78 o 
   3   7  14      125.98      139.64     13.22 o 
   4   7  14      130.84      132.89     15.38 o 
   5   7  14       89.70       61.07     15.82 o 
   6   7  14      111.31       77.56     16.92 o 
 -10   8  14     1112.51     1133.88     47.37 o 
  -9   8  14      244.41      224.65     19.60 o 
  -8   8  14        5.14        8.55     12.28 o 
  -7   8  14     1864.21     1818.58     44.97 o 
  -6   8  14      128.63      161.59     16.98 o 
  -5   8  14     2169.68     2238.52     43.46 o 
  -4   8  14       81.49       66.97     12.01 o 
  -3   8  14     1653.92     1675.08     41.59 o 
  -2   8  14     1230.69     1309.04     32.45 o 
  -1   8  14        4.00        5.14      9.59 o 
   0   8  14     1463.27     1488.81     31.37 o 
   1   8  14       19.29       18.85      9.90 o 
   2   8  14      102.77      125.39     13.07 o 
   3   8  14      343.57      278.95     18.58 o 
   4   8  14      107.82      143.33     16.25 o 
   5   8  14      126.29       84.40     15.19 o 
  -8   9  14      413.71      424.27     24.88 o 
  -7   9  14       84.59       89.25     16.15 o 
  -6   9  14       25.86        9.18     14.93 o 
  -5   9  14       93.53       96.30     15.67 o 
  -4   9  14       12.31        4.54     19.21 o 
  -3   9  14       14.16        5.81     16.82 o 
  -2   9  14      191.66      211.23     16.57 o 
  -1   9  14       17.31       11.42     12.49 o 
   0   9  14        0.14        4.67     13.19 o 
   1   9  14       34.33       35.80     11.21 o 
   2   9  14      168.47      163.85     14.57 o 
   3   9  14       41.64       43.36     13.75 o 
   4   9  14      118.87      135.16     18.11 o 
  -7  10  14      154.45      144.15     18.56 o 
  -6  10  14     1066.42     1042.67     35.71 o 
  -5  10  14      205.15      212.22     19.98 o 
  -4  10  14      237.24      274.16     21.23 o 
  -3  10  14      276.53      247.10     18.05 o 
  -2  10  14      203.71      239.25     17.93 o 
  -1  10  14      187.30      206.01     19.45 o 
   0  10  14       70.04       65.54     14.35 o 
   1  10  14      770.49      827.53     42.35 o 
   2  10  14      282.34      221.25     18.76 o 
  -3  11  14        9.70        0.94     13.48 o 
  -2  11  14      428.46      500.37     24.09 o 
 -13   1  15       76.57       59.92     15.30 o 
 -12   1  15       15.00       23.62     12.91 o 
 -11   1  15      269.36      277.36     19.50 o 
 -10   1  15      280.50      285.19     23.24 o 
  -9   1  15     1725.86     1710.45     32.95 o 
  -8   1  15      963.42      971.50     26.69 o 
  -7   1  15     4864.11     4670.03     52.06 o 
  -6   1  15     1263.79     1239.96     20.56 o 
  -5   1  15     1533.40     1533.06     22.90 o 
  -4   1  15       62.44       74.08      7.52 o 
  -3   1  15     5406.72     5219.35     65.68 o 
  -2   1  15      483.26      482.29     16.74 o 
  -1   1  15      996.30      984.22     21.88 o 
   0   1  15       19.56        7.47      8.04 o 
   1   1  15      669.36      613.04     18.03 o 
   2   1  15      122.61      116.41     11.49 o 
   3   1  15       21.94       25.20      9.03 o 
   4   1  15       69.30       62.40     10.37 o 
   5   1  15      870.26      935.07     24.24 o 
   6   1  15      518.66      458.28     18.93 o 
   7   1  15     1248.95     1339.71     53.01 o 
   8   1  15      509.82      448.45     37.05 o 
 -13   2  15       76.71       74.72     15.84 o 
 -12   2  15       54.87       73.92     15.56 o 
 -11   2  15      514.42      519.84     23.17 o 
 -10   2  15        3.18       -8.23      8.23 o 
  -9   2  15      136.88       99.04     10.88 o 
  -8   2  15       93.99      106.35      9.30 o 
  -7   2  15      529.16      480.35     16.61 o 
  -6   2  15        0.66       -3.95      5.51 o 
  -5   2  15      107.50       96.73      8.38 o 
  -4   2  15     1169.19     1090.56     20.60 o 
  -3   2  15     1300.68     1268.40     23.76 o 
  -2   2  15      622.45      656.71     17.76 o 
  -1   2  15     2640.83     2592.28     43.10 o 
   0   2  15      250.41      260.89     13.15 o 
   1   2  15      185.13      213.56     12.27 o 
   2   2  15      331.77      339.68     16.82 o 
   3   2  15      406.73      381.58     17.98 o 
   4   2  15       46.81       44.41     11.03 o 
   5   2  15        5.40       -6.11      9.73 o 
   6   2  15        2.65      -10.03     10.03 o 
   7   2  15      163.24      147.46     18.31 o 
   8   2  15      178.84      158.79     28.18 o 
 -12   3  15      156.26      132.87     17.28 o 
 -11   3  15     1885.69     1959.28     36.55 o 
 -10   3  15      465.55      477.57     19.46 o 
  -9   3  15     2904.46     2883.48     44.53 o 
  -8   3  15      345.96      330.49     13.21 o 
  -7   3  15      563.12      571.65     15.92 o 
  -6   3  15      833.45      785.27     19.73 o 
  -5   3  15      248.33      218.25     10.67 o 
  -4   3  15      227.02      211.21     11.69 o 
  -3   3  15     1330.50     1279.54     25.21 o 
  -2   3  15      116.18      124.69     12.26 o 
  -1   3  15     3291.89     3313.89     64.33 o 
   0   3  15     1463.31     1441.36     31.24 o 
   1   3  15     2085.08     2074.28     39.38 o 
   2   3  15       29.79       17.44      9.43 o 
   3   3  15     1024.95     1057.57     27.74 o 
   4   3  15      254.26      222.67     15.66 o 
   5   3  15     1629.65     1608.95     44.16 o 
   6   3  15      584.25      541.68     26.32 o 
   7   3  15      404.35      441.13     39.04 o 
 -12   4  15      124.46      146.52     15.41 o 
 -11   4  15       22.57       21.08     10.27 o 
 -10   4  15        2.64        5.92      9.08 o 
  -9   4  15       22.22        8.71     10.71 o 
  -8   4  15       92.58       69.76     11.10 o 
  -7   4  15       40.47       32.35      9.72 o 
  -6   4  15      407.24      429.00     23.88 o 
  -5   4  15       16.49       14.65     10.17 o 
  -4   4  15       46.53       70.07      9.13 o 
  -3   4  15        3.47        1.27      7.39 o 
  -2   4  15       53.30       60.22      9.04 o 
  -1   4  15       43.08       35.46      9.29 o 
   0   4  15      387.51      372.90     17.30 o 
   1   4  15        4.43        0.69      8.78 o 
   2   4  15        3.59        2.36      8.95 o 
   3   4  15      333.06      378.24     18.60 o 
   4   4  15      125.89      124.72     13.95 o 
   5   4  15      377.69      352.64     19.10 o 
   6   4  15       28.09       16.09     13.63 o 
   7   4  15       92.69       81.53     17.80 o 
 -12   5  15      234.14      195.89     18.30 o 
 -11   5  15       12.93       12.79     11.22 o 
 -10   5  15      650.30      691.30     24.03 o 
  -9   5  15      302.49      301.39     17.43 o 
  -8   5  15     1487.36     1461.98     40.84 o 
  -7   5  15      694.34      689.37     22.55 o 
  -6   5  15       86.58       96.90     11.42 o 
  -5   5  15      178.65      232.03     14.71 o 
  -4   5  15        5.29       -8.12      8.12 o 
  -3   5  15       43.10       58.54      9.28 o 
  -2   5  15      665.71      622.42     18.81 o 
  -1   5  15     1539.19     1520.18     32.07 o 
   0   5  15     2484.64     2343.08     43.33 o 
   1   5  15     1260.91     1232.92     27.09 o 
   2   5  15     1890.53     1755.04     37.31 o 
   3   5  15      989.24      947.96     31.47 o 
   4   5  15      318.31      326.94     18.62 o 
   5   5  15      269.21      325.17     22.14 o 
   6   5  15      196.86      168.48     18.96 o 
 -11   6  15       80.55      104.38     14.45 o 
 -10   6  15      126.14      116.03     14.16 o 
  -9   6  15      180.98      193.79     17.80 o 
  -8   6  15      102.96      127.70     22.45 o 
  -7   6  15      131.03      106.53     14.48 o 
  -6   6  15        4.23       11.82      9.58 o 
  -5   6  15       11.27       10.26      9.36 o 
  -4   6  15       42.24       31.45     10.35 o 
  -3   6  15       11.47       11.85      9.37 o 
  -2   6  15       97.90       98.12     11.05 o 
  -1   6  15       22.88       26.66      9.73 o 
   0   6  15        7.66        9.73      8.90 o 
   1   6  15      280.08      266.19     14.91 o 
   2   6  15      235.09      215.78     15.26 o 
   3   6  15      104.77      112.89     13.66 o 
   4   6  15     1093.96     1126.83     31.05 o 
   5   6  15       19.10        2.44     13.22 o 
   6   6  15       10.13       10.84     14.35 o 
 -10   7  15       64.89       63.24     15.10 o 
  -9   7  15      488.65      497.32     25.39 o 
  -8   7  15      413.37      408.83     45.09 o 
  -7   7  15        8.68       16.27     11.99 o 
  -6   7  15      653.44      654.49     26.41 o 
  -5   7  15      195.19      189.10     15.07 o 
  -4   7  15     2102.73     2089.31     42.85 o 
  -3   7  15      751.91      711.27     23.87 o 
  -2   7  15     2400.97     2405.29     45.50 o 
  -1   7  15     1097.01     1000.51     25.12 o 
   0   7  15      380.27      393.88     17.47 o 
   1   7  15       56.67       50.43     10.79 o 
   2   7  15      119.81      111.38     12.72 o 
   3   7  15        3.58       -2.19      9.64 o 
   4   7  15      142.97      141.06     26.38 o 
   5   7  15      164.09      162.15     19.21 o 
  -9   8  15       13.56        2.24     12.58 o 
  -8   8  15        9.83        5.81     12.51 o 
  -7   8  15      101.48       80.56     15.35 o 
  -6   8  15       50.66       34.61     13.40 o 
  -5   8  15        2.47        7.43     10.53 o 
  -4   8  15        3.08       -3.08      9.91 o 
  -3   8  15      158.36      139.85     14.55 o 
  -2   8  15       82.94       86.94     13.28 o 
  -1   8  15        3.74       -5.09     10.18 o 
   0   8  15        8.87       -0.11     10.21 o 
   1   8  15       20.86        5.20      9.99 o 
   2   8  15       60.47       48.83     11.65 o 
   3   8  15       30.07       13.07     12.12 o 
   4   8  15       41.68       44.19     15.25 o 
  -8   9  15      533.20      523.30     37.28 o 
  -7   9  15      118.71       74.28     15.99 o 
  -6   9  15      737.51      674.71     29.65 o 
  -5   9  15      341.77      311.12     28.08 o 
  -4   9  15      329.02      373.38     20.28 o 
  -3   9  15      121.94      100.26     14.17 o 
  -2   9  15      504.30      512.55     22.92 o 
  -1   9  15      176.01      140.38     15.34 o 
   0   9  15      444.13      472.01     25.16 o 
   1   9  15       91.34       56.28     12.24 o 
   2   9  15      319.61      301.09     17.86 o 
   3   9  15        6.91      -12.19     12.19 o 
  -6  10  15      265.75      239.73     22.84 o 
  -5  10  15      269.54      272.09     22.11 o 
  -4  10  15       30.56       32.36     14.35 o 
  -3  10  15        9.88       -0.96     11.67 o 
  -2  10  15        7.62       -2.02     11.62 o 
  -1  10  15       19.18       29.85     13.05 o 
   0  10  15        5.15       -7.23     12.17 o 
 -13   0  16       26.09       13.79     22.27 o 
 -12   0  16       54.18       74.99     21.78 o 
 -11   0  16      286.30      299.54     28.53 o 
 -10   0  16      104.68      107.57     16.02 o 
  -9   0  16      869.06      862.31     31.05 o 
  -8   0  16     4274.08     4389.90     71.65 o 
  -7   0  16     3751.09     3598.00     60.87 o 
  -6   0  16     1000.03      913.86     25.15 o 
  -5   0  16       80.84       82.90     13.04 o 
  -4   0  16      151.79      139.65     18.38 o 
  -3   0  16     1790.23     1704.92     42.65 o 
  -2   0  16     6129.96     5918.04    105.00 o 
  -1   0  16     2926.84     2896.94     82.58 o 
   0   0  16     1792.80     1858.33     64.06 o 
   1   0  16     2877.86     2827.65     61.68 o 
   2   0  16      299.41      301.61     20.68 o 
   3   0  16      592.65      632.74     28.29 o 
   4   0  16     1298.26     1221.57     39.47 o 
   5   0  16      317.91      390.18     25.28 o 
   6   0  16      758.27      793.14     34.19 o 
   7   0  16        2.64       23.35     16.38 o 
 -13   1  16       20.00       36.52     14.95 o 
 -12   1  16        7.27        5.49     12.76 o 
 -11   1  16       29.82       -8.01     11.86 o 
 -10   1  16      189.87      183.63     14.48 o 
  -9   1  16       10.16        3.90      7.59 o 
  -8   1  16      738.15      706.38     17.89 o 
  -7   1  16       57.74       52.61      7.52 o 
  -6   1  16       43.12       40.45      7.69 o 
  -5   1  16       51.41       40.98      7.39 o 
  -4   1  16        1.09        2.74      7.07 o 
  -3   1  16       27.69       19.89      7.85 o 
  -2   1  16     4751.59     4677.54     61.55 o 
  -1   1  16      799.33      812.27     20.82 o 
   0   1  16       35.66       55.12     10.36 o 
   1   1  16      406.56      410.45     16.21 o 
   2   1  16     2060.60     2067.27     36.10 o 
   3   1  16       87.05       92.19     11.23 o 
   4   1  16     2026.10     2050.84     37.33 o 
   5   1  16        0.38      -10.18     10.18 o 
   6   1  16      107.14       89.03     13.96 o 
   7   1  16      386.76      337.81     23.46 o 
 -12   2  16      149.37      145.02     17.28 o 
 -11   2  16     1390.09     1374.67     32.81 o 
 -10   2  16      253.22      253.21     16.08 o 
  -9   2  16     1006.49      988.58     23.79 o 
  -8   2  16      106.78      115.92      9.80 o 
  -7   2  16     1471.51     1530.93     28.70 o 
  -6   2  16      192.67      233.43     12.74 o 
  -5   2  16     3978.01     3952.51     49.37 o 
  -4   2  16     2765.68     2862.21     38.79 o 
  -3   2  16     2083.52     2011.39     33.49 o 
  -2   2  16      475.28      463.25     16.17 o 
  -1   2  16      599.08      598.24     20.62 o 
   0   2  16      478.52      510.16     19.64 o 
   1   2  16       11.26       18.52      9.45 o 
   2   2  16      460.14      497.71     20.27 o 
   3   2  16       36.30       34.50     12.86 o 
   4   2  16     1004.95     1004.98     28.51 o 
   5   2  16      684.78      687.38     24.91 o 
   6   2  16      337.21      336.10     19.65 o 
   7   2  16      727.32      813.63     33.70 o 
 -12   3  16      104.27       82.96     19.18 o 
 -11   3  16      309.74      261.63     23.58 o 
 -10   3  16        7.70       16.07      9.72 o 
  -9   3  16       20.51        7.03      8.89 o 
  -8   3  16        0.25       -7.23      7.23 o 
  -7   3  16      661.83      627.44     18.55 o 
  -6   3  16       48.80       35.16      9.68 o 
  -5   3  16     2175.47     1976.35     38.91 o 
  -4   3  16      841.26      859.02     20.89 o 
  -3   3  16      251.39      284.95     13.48 o 
  -2   3  16      756.75      749.01     22.34 o 
  -1   3  16      106.71       99.78     11.62 o 
   0   3  16      742.48      726.44     22.86 o 
   1   3  16        0.91       15.13      9.58 o 
   2   3  16       37.42       13.84     10.02 o 
   3   3  16       37.96       39.69     11.15 o 
   4   3  16        2.48       -5.55     10.12 o 
   5   3  16        0.18      -10.54     10.54 o 
   6   3  16       79.16       98.16     16.58 o 
   7   3  16      196.48      162.47     29.10 o 
 -12   4  16        6.04       -0.88     12.60 o 
 -11   4  16      365.24      400.31     22.90 o 
 -10   4  16     1452.42     1412.26     33.29 o 
  -9   4  16      737.61      674.46     26.19 o 
  -8   4  16     3068.57     2862.05     56.06 o 
  -7   4  16     1401.48     1390.42     35.38 o 
  -6   4  16        8.90        8.79      8.82 o 
  -5   4  16      212.61      192.77     13.68 o 
  -4   4  16      126.49       70.60      9.53 o 
  -3   4  16       85.53      136.03     11.18 o 
  -2   4  16       74.30       88.66     10.16 o 
  -1   4  16     1954.74     1939.08     42.91 o 
   0   4  16     2617.49     2537.53     46.03 o 
   1   4  16     3084.65     2982.97     51.52 o 
   2   4  16      308.52      320.13     17.50 o 
   3   4  16      631.83      623.23     23.28 o 
   4   4  16      185.00      174.91     15.40 o 
   5   4  16      258.90      244.25     17.55 o 
   6   4  16      941.37     1134.57     52.51 o 
 -11   5  16      327.83      340.22     19.50 o 
 -10   5  16        4.54      -11.12     11.42 o 
  -9   5  16      410.36      482.46     23.68 o 
  -8   5  16      586.66      574.33     27.79 o 
  -7   5  16      108.44      112.47     12.70 o 
  -6   5  16       53.58       57.77     10.88 o 
  -5   5  16      226.00      239.31     15.30 o 
  -4   5  16      381.35      368.72     17.70 o 
  -3   5  16        1.24        5.45      8.64 o 
  -2   5  16        0.95        1.29      8.11 o 
  -1   5  16        0.82        9.49      8.49 o 
   0   5  16      434.39      456.62     19.98 o 
   1   5  16      635.64      688.90     23.50 o 
   2   5  16      167.45      186.74     15.42 o 
   3   5  16        1.96        8.29     10.46 o 
   4   5  16      150.08      172.09     15.98 o 
   5   5  16       22.63       -0.50     13.15 o 
   6   5  16       12.98       14.36     14.15 o 
 -11   6  16        7.14       19.03     13.68 o 
 -10   6  16      289.40      236.48     21.16 o 
  -9   6  16      798.45      880.19     31.30 o 
  -8   6  16      282.11      287.77     20.00 o 
  -7   6  16     1057.03     1062.87     37.28 o 
  -6   6  16      812.85      743.50     28.11 o 
  -5   6  16      111.19      108.57     12.92 o 
  -4   6  16      425.53      425.57     19.21 o 
  -3   6  16      108.57      109.97     12.88 o 
  -2   6  16      530.26      545.17     19.27 o 
  -1   6  16       12.30       17.52      9.27 o 
   0   6  16      931.32      950.95     27.50 o 
   1   6  16       93.13      101.15     16.08 o 
   2   6  16      863.27      827.31     26.26 o 
   3   6  16       98.35       80.66     14.72 o 
   4   6  16      752.21      621.44     28.79 o 
   5   6  16      379.52      363.06     25.91 o 
 -10   7  16        0.95       -0.72     12.88 o 
  -9   7  16      163.72      168.69     18.26 o 
  -8   7  16       35.56       27.30     12.90 o 
  -7   7  16      154.60      215.77     21.76 o 
  -6   7  16        4.76       17.65     11.96 o 
  -5   7  16        5.21        3.29     10.30 o 
  -4   7  16     1656.99     1698.60     37.26 o 
  -3   7  16      549.46      646.35     25.04 o 
  -2   7  16      683.02      701.06     24.55 o 
  -1   7  16      276.38      334.50     16.74 o 
   0   7  16       51.01       48.50     12.04 o 
   1   7  16       84.14       61.23     11.74 o 
   2   7  16      141.36      104.70     13.84 o 
   3   7  16       35.71       29.15     12.59 o 
   4   7  16       93.70       94.45     17.17 o 
  -9   8  16        5.78       -5.84     14.83 o 
  -8   8  16      525.21      561.16     27.65 o 
  -7   8  16        7.68        0.89     12.79 o 
  -6   8  16      795.32      861.79     31.50 o 
  -5   8  16      375.18      369.99     22.47 o 
  -4   8  16      229.21      253.89     18.39 o 
  -3   8  16      912.95      934.65     28.31 o 
  -2   8  16      392.41      346.54     19.52 o 
  -1   8  16      609.33      612.44     24.42 o 
   0   8  16       11.81       18.21     12.03 o 
   1   8  16      741.64      771.13     24.44 o 
   2   8  16        9.94       -5.85     10.59 o 
   3   8  16      203.66      198.25     20.03 o 
  -7   9  16      284.93      311.52     33.82 o 
  -6   9  16        9.25       18.37     17.50 o 
  -5   9  16      135.51      110.00     17.06 o 
  -4   9  16      104.45      126.22     15.13 o 
  -3   9  16       18.74       23.70     12.35 o 
  -2   9  16      157.62      135.64     16.51 o 
  -1   9  16        2.32       -8.94     11.19 o 
   0   9  16        8.26       17.58     15.75 o 
   1   9  16      132.65      145.22     14.88 o 
  -3  10  16        7.83       -4.10     12.11 o 
  -2  10  16      440.03      474.86     24.00 o 
 -12   1  17      619.55      596.67     27.55 o 
 -11   1  17       12.88       -9.26     12.09 o 
 -10   1  17     1590.74     1565.04     34.59 o 
  -9   1  17       86.24       85.04     10.72 o 
  -8   1  17     2071.29     2068.74     32.43 o 
  -7   1  17      277.02      267.91     12.37 o 
  -6   1  17     3004.30     2934.68     40.36 o 
  -5   1  17      116.77      122.55     10.70 o 
  -4   1  17      499.91      536.59     17.22 o 
  -3   1  17       37.45       25.33      8.44 o 
  -2   1  17     4958.99     4940.88     74.56 o 
  -1   1  17       13.58       -2.16      8.05 o 
   0   1  17     1717.84     1640.88     34.56 o 
   1   1  17      569.24      586.08     19.39 o 
   2   1  17     2886.43     2866.56     45.67 o 
   3   1  17       16.04       25.62     11.22 o 
   4   1  17      367.72      414.57     20.44 o 
   5   1  17       84.75       59.08     13.09 o 
   6   1  17      931.37     1048.92     31.48 o 
 -12   2  17       37.79       45.61     16.51 o 
 -11   2  17      173.83      182.06     18.72 o 
 -10   2  17      156.35      161.10     14.34 o 
  -9   2  17       33.95       20.04      9.11 o 
  -8   2  17      221.64      222.68     13.27 o 
  -7   2  17        1.86       -7.75      7.75 o 
  -6   2  17       25.29       17.00      7.58 o 
  -5   2  17      102.43       87.80      9.77 o 
  -4   2  17      241.42      226.14     12.81 o 
  -3   2  17       67.49       37.09      9.91 o 
  -2   2  17      232.68      252.16     15.23 o 
  -1   2  17     1229.96     1174.62     29.13 o 
   0   2  17        1.12        0.15      9.16 o 
   1   2  17      866.30      819.93     26.94 o 
   2   2  17       53.00       62.11     11.99 o 
   3   2  17      158.68      162.77     15.85 o 
   4   2  17      205.63      162.45     20.29 o 
   5   2  17      748.64      700.56     26.13 o 
   6   2  17      126.84      120.30     15.52 o 
 -12   3  17      187.28      199.26     19.37 o 
 -11   3  17       49.77       34.30     12.17 o 
 -10   3  17      125.71      136.24     12.70 o 
  -9   3  17       55.33       38.40     11.10 o 
  -8   3  17      811.32      811.92     23.93 o 
  -7   3  17      573.72      580.57     23.60 o 
  -6   3  17     2005.75     2058.00     38.93 o 
  -5   3  17      575.68      625.35     18.79 o 
  -4   3  17      661.09      754.17     22.82 o 
  -3   3  17       61.46       80.75     11.45 o 
  -2   3  17      369.53      360.38     30.35 o 
  -1   3  17     1114.25     1151.51     42.73 o 
   0   3  17     2405.00     2465.19     48.49 o 
   1   3  17      290.76      306.86     24.86 o 
   2   3  17      872.01      921.04     27.21 o 
   3   3  17       87.54       61.80     12.35 o 
   4   3  17      255.72      266.53     17.77 o 
   5   3  17       12.84        1.42     11.31 o 
   6   3  17      161.37      217.39     21.12 o 
 -11   4  17      247.06      260.33     20.01 o 
 -10   4  17       15.00       27.00     12.73 o 
  -9   4  17       12.54        6.76     11.80 o 
  -8   4  17        7.72       15.49     11.77 o 
  -7   4  17      106.42       96.13     12.20 o 
  -6   4  17      178.81      147.44     13.00 o 
  -5   4  17       28.55       16.28      9.50 o 
  -4   4  17        0.21        8.98      8.34 o 
  -3   4  17        0.57        5.45      9.10 o 
  -2   4  17      850.70      848.79     43.10 o 
  -1   4  17      144.77      149.36     13.97 o 
   0   4  17      297.71      286.67     17.25 o 
   1   4  17       24.67        6.31     10.11 o 
   2   4  17        1.13       -7.59      9.75 o 
   3   4  17        0.05       -6.77     10.49 o 
   4   4  17        0.49       -6.65     12.59 o 
   5   4  17      673.21      718.38     42.17 o 
 -11   5  17      546.32      540.74     26.69 o 
 -10   5  17      371.40      386.93     23.93 o 
  -9   5  17      606.92      647.95     36.69 o 
  -8   5  17      729.28      697.84     27.13 o 
  -7   5  17      174.04      191.26     17.46 o 
  -6   5  17      232.66      244.44     15.87 o 
  -5   5  17       41.97       31.42     10.71 o 
  -4   5  17      966.38      978.95     33.22 o 
  -3   5  17      710.22      664.71     20.55 o 
  -2   5  17      695.99      678.56     26.75 o 
  -1   5  17      725.75      725.18     24.29 o 
   0   5  17      834.32      803.56     25.67 o 
   1   5  17      504.79      497.11     21.62 o 
   2   5  17      119.33      131.13     14.55 o 
   3   5  17       49.63       66.47     13.20 o 
   4   5  17       40.33       29.89     12.61 o 
   5   5  17       19.03       14.73     14.43 o 
 -10   6  17       81.48      101.33     16.66 o 
  -9   6  17       27.31       35.82     13.94 o 
  -8   6  17      142.48      117.80     16.05 o 
  -7   6  17      691.09      731.50     28.42 o 
  -6   6  17       91.35       88.40     12.95 o 
  -5   6  17        7.76       11.49     10.63 o 
  -4   6  17      228.63      224.48     15.98 o 
  -3   6  17      202.59      198.00     15.38 o 
  -2   6  17       27.77       33.17     10.08 o 
  -1   6  17      337.16      322.96     18.31 o 
   0   6  17      105.54      113.78     13.90 o 
   1   6  17        1.74        4.51     10.85 o 
   2   6  17        8.49        2.66     10.95 o 
   3   6  17      222.98      214.07     17.50 o 
   4   6  17        4.10       -7.83     13.58 o 
  -9   7  17      449.14      465.58     25.45 o 
  -8   7  17      186.83      183.59     18.59 o 
  -7   7  17     2043.59     1939.80     47.55 o 
  -6   7  17       96.11       50.69     23.34 o 
  -5   7  17     1400.84     1377.16     40.22 o 
  -4   7  17       14.51       24.48     11.41 o 
  -3   7  17      208.67      241.44     17.17 o 
  -2   7  17       25.61       21.17     11.53 o 
  -1   7  17      406.60      430.92     18.86 o 
   0   7  17      133.32      129.87     16.32 o 
   1   7  17      554.58      550.85     23.69 o 
   2   7  17      206.42      198.06     17.11 o 
   3   7  17      407.60      358.77     21.17 o 
  -8   8  17       34.39       54.28     15.36 o 
  -7   8  17       11.62       23.62     14.18 o 
  -6   8  17      109.64      101.75     16.40 o 
  -5   8  17       54.38       59.67     13.18 o 
  -4   8  17       62.03       35.73     12.21 o 
  -3   8  17        4.92       28.49     12.03 o 
  -2   8  17       17.87        6.85     13.91 o 
  -1   8  17       26.97       34.81     12.64 o 
   0   8  17       35.10       31.22     13.48 o 
   1   8  17        2.61        6.63     11.76 o 
   2   8  17       48.96       49.92     13.98 o 
  -6   9  17      135.74      167.26     22.14 o 
  -5   9  17     2199.01     2376.01     64.96 o 
  -4   9  17      179.86      184.65     17.03 o 
  -3   9  17      669.89      708.47     27.10 o 
  -2   9  17       17.84       -7.49     14.93 o 
  -1   9  17      533.06      488.61     23.92 o 
   0   9  17       28.02       22.66     14.88 o 
 -12   0  18       10.73       10.43     26.03 o 
 -11   0  18      900.18      817.06     56.52 o 
 -10   0  18      152.99      147.22     17.91 o 
  -9   0  18      623.68      543.97     26.76 o 
  -8   0  18     1325.01     1295.01     48.99 o 
  -7   0  18      314.78      287.89     36.37 o 
  -6   0  18     2362.86     2328.94     54.45 o 
  -5   0  18       10.06        8.37     11.33 o 
  -4   0  18      982.14     1060.45     34.65 o 
  -3   0  18       56.15       77.62     25.95 o 
  -2   0  18      579.58      607.03     27.40 o 
  -1   0  18      219.93      239.85     20.00 o 
   0   0  18       21.82       13.79     13.29 o 
   1   0  18      874.06      873.89     33.50 o 
   2   0  18      557.33      587.84     29.26 o 
   3   0  18      551.32      608.96     30.46 o 
   4   0  18       22.03       29.30     19.02 o 
   5   0  18     1185.41     1230.68     54.10 o 
 -12   1  18      270.54      265.65     21.06 o 
 -11   1  18      193.24      155.43     17.58 o 
 -10   1  18      148.81      172.10     14.83 o 
  -9   1  18       11.23       12.31     10.09 o 
  -8   1  18       30.90       35.84      9.59 o 
  -7   1  18      144.30      141.55     16.54 o 
  -6   1  18      422.12      434.16     17.23 o 
  -5   1  18      131.50      114.26     10.99 o 
  -4   1  18       83.64       71.49     10.07 o 
  -3   1  18       53.40       61.00     10.06 o 
  -2   1  18     1829.16     1804.01     42.64 o 
  -1   1  18      751.28      792.04     24.50 o 
   0   1  18       21.02       27.69     11.89 o 
   1   1  18     1256.63     1266.99     31.79 o 
   2   1  18        0.70        8.73     10.35 o 
   3   1  18      125.76       98.28     14.97 o 
   4   1  18        0.09        3.54     11.38 o 
   5   1  18      177.56      180.66     17.02 o 
 -11   2  18        3.27       10.21     11.30 o 
 -10   2  18      971.98     1023.44     37.48 o 
  -9   2  18       12.41       21.36     10.41 o 
  -8   2  18      758.38      807.81     22.18 o 
  -7   2  18     1466.16     1509.85     29.77 o 
  -6   2  18     1944.84     1875.69     42.12 o 
  -5   2  18     1701.13     1690.59     35.60 o 
  -4   2  18       19.74       14.81      9.49 o 
  -3   2  18      497.61      508.88     20.38 o 
  -2   2  18       30.80       18.04      9.65 o 
  -1   2  18     1520.41     1560.69     34.82 o 
   0   2  18       68.68       61.34     13.48 o 
   1   2  18      591.35      596.37     22.96 o 
   2   2  18     1060.12     1104.18     35.28 o 
   3   2  18      835.91      790.51     26.57 o 
   4   2  18      157.38      179.04     18.18 o 
   5   2  18       75.38       68.61     14.34 o 
 -11   3  18       11.30       14.69     15.42 o 
 -10   3  18        7.74      -10.90     10.90 o 
  -9   3  18       23.25       30.91     12.71 o 
  -8   3  18      399.11      387.60     19.71 o 
  -7   3  18      921.22      953.16     26.34 o 
  -6   3  18     1731.67     1767.63     36.35 o 
  -5   3  18        9.70        9.72     10.70 o 
  -4   3  18      152.56      182.94     14.18 o 
  -3   3  18     1424.12     1431.03     32.81 o 
  -2   3  18      188.41      183.90     18.13 o 
  -1   3  18      407.46      381.41     24.82 o 
   0   3  18        9.41       -2.47     10.41 o 
   1   3  18       15.74       17.06     10.91 o 
   2   3  18      201.66      186.34     15.67 o 
   3   3  18        0.26       -2.40     11.68 o 
   4   3  18       21.81       -1.48     11.48 o 
   5   3  18      494.76      526.96     24.28 o 
 -11   4  18      147.38      128.99     17.14 o 
 -10   4  18      382.25      350.68     22.05 o 
  -9   4  18      724.68      716.37     27.66 o 
  -8   4  18      201.02      239.91     18.57 o 
  -7   4  18      523.39      554.95     21.51 o 
  -6   4  18      367.88      429.11     19.40 o 
  -5   4  18      371.58      372.39     18.36 o 
  -4   4  18     1460.79     1493.90     38.41 o 
  -3   4  18       46.71       34.86     10.74 o 
  -2   4  18     1558.78     1526.91     34.98 o 
  -1   4  18      207.20      155.84     14.68 o 
   0   4  18     2181.49     2059.55     47.47 o 
   1   4  18      914.42      949.30     28.56 o 
   2   4  18       36.02       42.12     11.94 o 
   3   4  18      542.98      599.86     24.83 o 
   4   4  18       95.01       82.84     14.36 o 
   5   4  18       52.50       69.46     17.03 o 
 -10   5  18        1.27      -11.61     11.61 o 
  -9   5  18       11.60       -5.42     12.26 o 
  -8   5  18        3.24       -6.79     11.51 o 
  -7   5  18        3.24        8.58     10.24 o 
  -6   5  18      172.06      127.43     13.77 o 
  -5   5  18       29.27       26.21     10.59 o 
  -4   5  18       12.17       -1.08      9.96 o 
  -3   5  18      523.41      544.54     25.13 o 
  -2   5  18      326.15      347.77     18.97 o 
  -1   5  18      584.56      647.11     24.05 o 
   0   5  18      534.37      692.88     27.79 o 
   1   5  18       78.18       77.34     13.38 o 
   2   5  18      259.12      281.13     18.66 o 
   3   5  18       55.37       48.89     13.09 o 
   4   5  18       31.45       22.50     12.66 o 
  -9   6  18      213.20      179.79     21.26 o 
  -8   6  18      634.80      634.85     28.23 o 
  -7   6  18      268.69      217.39     24.13 o 
  -6   6  18      598.49      583.09     23.52 o 
  -5   6  18       63.58       39.06     11.93 o 
  -4   6  18        3.71       -1.03     10.45 o 
  -3   6  18      506.58      638.32     27.50 o 
  -2   6  18      115.60       92.31     15.50 o 
  -1   6  18      149.11      146.12     15.09 o 
   0   6  18      406.52      335.85     21.62 o 
   1   6  18      534.99      488.80     22.72 o 
   2   6  18     1485.97     1469.32     42.32 o 
   3   6  18       17.01       13.63     12.46 o 
  -8   7  18      202.05      216.02     19.94 o 
  -7   7  18     1571.79     1662.67     56.27 o 
  -6   7  18     1024.15     1080.87     35.20 o 
  -5   7  18      792.44      903.64     28.33 o 
  -4   7  18        1.92       13.36     11.24 o 
  -3   7  18      455.17      530.07     23.12 o 
  -2   7  18        1.02        0.11     12.31 o 
  -1   7  18       41.39       33.36     15.23 o 
   0   7  18       22.85       20.30     12.85 o 
   1   7  18        5.60       14.22     12.31 o 
   2   7  18      432.60      371.00     21.64 o 
  -6   8  18      859.16      802.32     31.91 o 
  -5   8  18      627.53      666.25     26.48 o 
  -4   8  18      901.87      987.32     30.57 o 
  -3   8  18        3.08       -2.69     11.50 o 
  -2   8  18      211.55      229.55     18.11 o 
  -1   8  18       67.12       59.67     18.39 o 
   0   8  18      123.42      123.88     20.83 o 
 -11   1  19      123.35      109.91     19.11 o 
 -10   1  19      254.08      242.37     27.94 o 
  -9   1  19      367.72      361.27     23.14 o 
  -8   1  19       42.48       29.64     10.89 o 
  -7   1  19     1019.41     1015.89     27.26 o 
  -6   1  19      167.57      152.11     12.31 o 
  -5   1  19     2297.18     2379.96     40.01 o 
  -4   1  19       48.55       28.77      9.50 o 
  -3   1  19      268.69      306.23     17.24 o 
  -2   1  19      308.07      304.81     17.48 o 
  -1   1  19      637.82      704.83     31.57 o 
   0   1  19      154.24      134.14     14.72 o 
   1   1  19      906.86      978.29     28.75 o 
   2   1  19      592.34      624.24     24.44 o 
   3   1  19     1173.79     1226.33     35.77 o 
   4   1  19       44.48       44.48     13.38 o 
   5   1  19      206.47      199.59     24.73 o 
 -11   2  19      428.37      408.58     23.44 o 
 -10   2  19      243.63      289.87     20.27 o 
  -9   2  19      296.78      294.02     17.32 o 
  -8   2  19       14.00        5.22     11.32 o 
  -7   2  19       28.18       34.32     12.24 o 
  -6   2  19      386.98      412.96     21.66 o 
  -5   2  19        1.16       -8.31      8.84 o 
  -4   2  19      173.30      161.20     22.15 o 
  -3   2  19        4.71        5.81      9.89 o 
  -2   2  19       39.54       49.24     11.44 o 
  -1   2  19      255.87      223.50     16.37 o 
   0   2  19       20.45        4.94     11.75 o 
   1   2  19      126.96      120.37     14.44 o 
   2   2  19        2.88        0.46     11.09 o 
   3   2  19       20.48       17.04     11.77 o 
   4   2  19      110.00      116.49     15.67 o 
 -11   3  19      329.10      326.80     42.48 o 
 -10   3  19       12.44        8.65     12.90 o 
  -9   3  19      729.35      749.09     28.25 o 
  -8   3  19      419.77      464.82     20.52 o 
  -7   3  19      512.39      508.19     27.74 o 
  -6   3  19     1031.21      963.25     31.64 o 
  -5   3  19      962.22      979.83     31.24 o 
  -4   3  19      201.33      199.51     15.24 o 
  -3   3  19      697.18      733.70     26.78 o 
  -2   3  19       79.37       86.25     12.96 o 
  -1   3  19     2503.45     2511.73     65.58 o 
   0   3  19      141.57      141.05     16.61 o 
   1   3  19      423.20      459.19     21.79 o 
   2   3  19       34.99       12.48     11.71 o 
   3   3  19      344.54      354.42     20.92 o 
   4   3  19       77.67       52.44     14.04 o 
 -10   4  19        1.02       -9.22     12.23 o 
  -9   4  19      161.55      159.38     17.42 o 
  -8   4  19        0.07       -6.66     11.54 o 
  -7   4  19        8.68       14.47     10.79 o 
  -6   4  19      229.50      270.85     19.33 o 
  -5   4  19        2.34        7.93     11.60 o 
  -4   4  19      284.89      280.74     19.70 o 
  -3   4  19        1.62       -7.00     10.07 o 
  -2   4  19       36.84       31.35     11.48 o 
  -1   4  19        0.02       -6.81     10.34 o 
   0   4  19      257.39      264.83     28.48 o 
   1   4  19        7.54       18.74     11.48 o 
   2   4  19      605.99      597.52     24.92 o 
   3   4  19       18.00       14.49     12.34 o 
  -9   5  19      529.23      538.66     26.70 o 
  -8   5  19      214.19      219.19     19.50 o 
  -7   5  19      334.18      324.72     18.87 o 
  -6   5  19      785.30      763.20     26.31 o 
  -5   5  19      812.99      815.85     29.77 o 
  -4   5  19      954.98      982.66     32.67 o 
  -3   5  19     1067.04     1107.71     34.83 o 
  -2   5  19        9.64        7.32     10.64 o 
  -1   5  19       66.02       39.40     12.46 o 
   0   5  19      575.59      556.63     26.58 o 
   1   5  19      317.76      299.17     19.54 o 
   2   5  19      248.38      253.04     20.03 o 
   3   5  19       25.60       31.96     13.32 o 
  -8   6  19      178.90      228.24     22.35 o 
  -7   6  19      172.24      147.51     17.64 o 
  -6   6  19       96.01      102.81     14.43 o 
  -5   6  19       29.03       23.26     13.67 o 
  -4   6  19       30.62        8.26     12.87 o 
  -3   6  19        1.32        2.11     12.27 o 
  -2   6  19       21.34        9.81     12.79 o 
  -1   6  19      388.55      306.34     20.02 o 
   0   6  19       11.93       -5.17     12.58 o 
   1   6  19      181.35      148.30     17.43 o 
   2   6  19       57.12       44.27     13.69 o 
  -7   7  19      442.76      425.16     25.18 o 
  -6   7  19      331.25      330.80     25.12 o 
  -5   7  19      242.04      225.40     17.95 o 
  -4   7  19      575.14      647.62     43.61 o 
  -3   7  19      210.71      169.85     18.86 o 
  -2   7  19      402.38      438.99     25.27 o 
  -1   7  19       33.32       16.29     14.28 o 
   0   7  19      137.07      118.98     15.65 o 
  -4   8  19      113.92      111.14     15.46 o 
  -3   8  19      781.20      786.72     32.51 o 
  -2   8  19      255.70      255.28     24.59 o 
 -10   0  20       10.17       11.33     18.73 o 
  -9   0  20     1199.05     1210.86     49.41 o 
  -8   0  20        3.47        0.95     18.16 o 
  -7   0  20     1207.00     1348.90     41.51 o 
  -6   0  20      176.18      173.88     22.32 o 
  -5   0  20     1051.16     1208.91     39.53 o 
  -4   0  20       34.75       15.00     13.69 o 
  -3   0  20      285.60      347.36     23.84 o 
  -2   0  20        5.98        4.01     13.29 o 
  -1   0  20     1485.54     1319.79     53.49 o 
   0   0  20     1585.17     1648.53     61.17 o 
   1   0  20      170.30      178.77     25.83 o 
   2   0  20     1584.79     1628.47     62.84 o 
   3   0  20       55.96       30.00     20.87 o 
   4   0  20      345.69      320.81     33.46 o 
 -10   1  20       91.21       80.39     17.89 o 
  -9   1  20      152.87      165.53     16.97 o 
  -8   1  20       16.79       30.93     11.32 o 
  -7   1  20      143.50      148.27     14.20 o 
  -6   1  20      119.00      111.34     15.72 o 
  -5   1  20      330.38      367.83     23.97 o 
  -4   1  20        2.26       10.41     10.20 o 
  -3   1  20      168.28      225.58     18.21 o 
  -2   1  20      319.86      388.15     19.70 o 
  -1   1  20        1.08        0.01     10.61 o 
   0   1  20       27.74       21.35     11.31 o 
   1   1  20       22.91       27.32     14.66 o 
   2   1  20        1.08      -10.00     11.14 o 
   3   1  20       76.34       68.63     14.00 o 
 -10   2  20      153.77      119.91     27.75 o 
  -9   2  20      490.18      478.85     49.67 o 
  -8   2  20      302.76      340.74     21.76 o 
  -7   2  20      310.31      266.73     20.14 o 
  -6   2  20      306.73      294.20     27.29 o 
  -5   2  20      701.33      671.35     24.07 o 
  -4   2  20      905.62      907.24     35.85 o 
  -3   2  20      281.33      297.11     18.15 o 
  -2   2  20       48.14       46.70     12.13 o 
  -1   2  20      299.41      348.09     25.56 o 
   0   2  20        3.52        7.35     15.91 o 
   1   2  20      598.08      624.62     30.81 o 
   2   2  20      254.53      196.80     18.89 o 
   3   2  20     1418.74     1353.96     36.41 o 
 -10   3  20     1078.73     1177.86     47.12 o 
  -9   3  20      159.97      214.28     32.42 o 
  -8   3  20      217.09      273.19     28.78 o 
  -7   3  20      242.20      285.97     20.01 o 
  -6   3  20       56.01       74.44     14.26 o 
  -5   3  20        1.28       -5.49     11.57 o 
  -4   3  20        2.29       -9.69      9.69 o 
  -3   3  20        0.48      -10.23     10.23 o 
  -2   3  20      665.34      628.68     24.73 o 
  -1   3  20      400.06      391.31     20.79 o 
   0   3  20       19.09       18.31     11.68 o 
   1   3  20       60.03       83.24     14.27 o 
   2   3  20       10.41       33.83     12.89 o 
   3   3  20      364.11      395.11     27.66 o 
  -9   4  20      966.75     1040.81     34.15 o 
  -8   4  20       29.92       15.77     14.39 o 
  -7   4  20      461.61      438.97     23.67 o 
  -6   4  20       21.09       -2.35     11.71 o 
  -5   4  20     1539.06     1476.78     39.96 o 
  -4   4  20       56.49       38.45     14.04 o 
  -3   4  20      461.46      517.94     22.68 o 
  -2   4  20      814.52      894.72     40.94 o 
  -1   4  20      481.23      508.08     23.34 o 
   0   4  20     1167.28     1177.32     45.88 o 
   1   4  20       54.55       60.47     13.66 o 
   2   4  20       54.85       50.87     14.08 o 
  -8   5  20       86.17       89.40     16.30 o 
  -7   5  20       95.89       66.85     15.23 o 
  -6   5  20      865.81      834.74     35.69 o 
  -5   5  20     1806.72     1991.03     58.16 o 
  -4   5  20        4.37        7.54     12.64 o 
  -3   5  20      418.25      418.00     24.20 o 
  -2   5  20      736.92      829.93     27.83 o 
  -1   5  20      303.10      355.72     20.77 o 
   0   5  20       36.33       54.03     13.57 o 
   1   5  20      161.88      163.93     17.24 o 
  -7   6  20       95.98       86.09     19.56 o 
  -6   6  20      503.11      556.05     27.56 o 
  -5   6  20      366.56      346.25     23.10 o 
  -4   6  20     1961.82     2073.88     72.01 o 
  -3   6  20      718.39      717.59     40.35 o 
  -2   6  20      401.88      332.67     23.54 o 
  -1   6  20       79.97      104.01     15.12 o 
   0   6  20      254.63      216.16     18.48 o 
  -5   7  20        2.51        2.14     13.61 o 
  -4   7  20        0.80      -15.06     15.43 o 
  -3   7  20       57.47       33.70     15.18 o 
  -2   7  20       15.57       13.51     13.84 o 
  -9   1  21      294.34      279.49     29.72 o 
  -8   1  21      737.83      808.85     34.13 o 
  -7   1  21      275.42      253.46     19.26 o 
  -6   1  21      386.65      448.24     20.94 o 
  -5   1  21      118.31       93.59     13.65 o 
  -4   1  21     1050.63     1071.25     30.17 o 
  -3   1  21       15.99        2.32     10.93 o 
  -2   1  21      611.88      603.50     24.55 o 
  -1   1  21      107.07      105.90     14.72 o 
   0   1  21      996.50     1076.64     53.40 o 
   1   1  21       88.42       92.65     16.47 o 
   2   1  21      309.24      351.84     24.16 o 
  -9   2  21       28.20       28.46     19.84 o 
  -8   2  21      534.51      605.70     27.20 o 
  -7   2  21        5.54        7.05     12.30 o 
  -6   2  21        5.31       -2.30     11.79 o 
  -5   2  21       64.82       54.99     12.60 o 
  -4   2  21        9.86       13.83     11.07 o 
  -3   2  21       26.31       10.90     11.20 o 
  -2   2  21       74.40       64.72     13.12 o 
  -1   2  21      623.43      593.23     30.69 o 
   0   2  21        2.45       27.13     12.58 o 
   1   2  21        8.77       17.37     19.78 o 
   2   2  21       17.25       31.95     14.55 o 
  -9   3  21      324.38      274.73     24.62 o 
  -8   3  21     1154.13     1224.27     36.77 o 
  -7   3  21      221.04      217.47     19.32 o 
  -6   3  21      864.52      825.45     34.28 o 
  -5   3  21      352.97      352.03     22.29 o 
  -4   3  21      715.60      709.59     35.54 o 
  -3   3  21       47.58       52.72     13.15 o 
  -2   3  21      177.66      210.16     17.57 o 
  -1   3  21        3.55       -3.77     11.43 o 
   0   3  21      198.20      243.02     18.73 o 
   1   3  21       23.68       21.69     17.01 o 
  -8   4  21       51.15       72.13     18.68 o 
  -7   4  21       26.55       16.00     13.66 o 
  -6   4  21       38.83       42.80     14.43 o 
  -5   4  21        0.56        1.37     12.78 o 
  -4   4  21      251.33      250.10     20.48 o 
  -3   4  21        0.30      -10.75     10.75 o 
  -2   4  21      108.10       90.42     14.86 o 
  -1   4  21       33.75       36.34     13.21 o 
   0   4  21       31.77       39.83     13.14 o 
   1   4  21        0.75       -5.82     13.20 o 
  -7   5  21        6.80        7.83     13.24 o 
  -6   5  21      101.27      118.73     17.90 o 
  -5   5  21      100.64       85.08     16.29 o 
  -4   5  21      484.22      487.70     26.69 o 
  -3   5  21     1214.30     1282.92     39.79 o 
  -2   5  21      329.39      343.05     33.27 o 
  -1   5  21      421.90      391.85     22.17 o 
   0   5  21      419.07      357.19     24.21 o 
  -5   6  21       13.47        7.15     13.99 o 
  -4   6  21        3.89       23.38     14.58 o 
  -3   6  21       35.94       28.01     14.61 o 
  -2   6  21        2.48       -5.20     17.83 o 
  -8   0  22     3455.13     3752.99     99.79 o 
  -7   0  22      321.03      290.21     29.55 o 
  -6   0  22     2000.77     2175.55     71.69 o 
  -5   0  22       45.12       47.27     20.83 o 
  -4   0  22      249.31      224.26     28.10 o 
  -3   0  22     1030.06      963.31     47.89 o 
  -2   0  22        6.65       -2.22     17.75 o 
  -1   0  22      770.16      745.12     44.93 o 
   0   0  22      266.06      239.61     30.21 o 
   1   0  22      130.78      105.48     25.83 o 
  -8   1  22        6.41       -0.97     14.89 o 
  -7   1  22      527.29      644.51     28.16 o 
  -6   1  22      319.06      364.19     23.65 o 
  -5   1  22      786.60      883.08     28.34 o 
  -4   1  22       23.38       52.44     13.35 o 
  -3   1  22       14.54       30.50     12.49 o 
  -2   1  22       33.12       49.17     13.35 o 
  -1   1  22        2.22        2.56     13.41 o 
   0   1  22        0.69      -12.65     13.04 o 
   1   1  22       17.74       28.15     15.26 o 
  -8   2  22      281.71      301.30     21.64 o 
  -7   2  22      455.94      435.55     24.52 o 
  -6   2  22      296.50      294.75     21.45 o 
  -5   2  22      307.87      310.23     21.96 o 
  -4   2  22     1512.25     1627.85     38.88 o 
  -3   2  22       35.74       60.44     13.55 o 
  -2   2  22     1420.49     1592.66     39.14 o 
  -1   2  22        5.70        5.16     11.97 o 
   0   2  22     1126.07     1172.52     40.45 o 
  -7   3  22        2.47       -4.08     12.77 o 
  -6   3  22        2.21       -3.93     12.71 o 
  -5   3  22        4.60        5.38     13.30 o 
  -4   3  22       25.07       18.53     14.28 o 
  -3   3  22      108.54       99.66     14.96 o 
  -2   3  22      400.83      396.03     22.27 o 
  -1   3  22      255.03      284.97     22.13 o 
   0   3  22       54.42       90.18     22.91 o 
  -6   4  22      671.03      701.39     63.91 o 
  -5   4  22      110.92      141.54     18.35 o 
  -4   4  22      505.16      539.54     27.79 o 
  -3   4  22     1442.42     1492.49     43.35 o 
  -2   4  22      105.06       92.62     15.55 o 
  -1   4  22      278.05      248.20     19.83 o 
  -6   1  23      237.21      198.01     19.54 o 
  -5   1  23      746.64      865.80     32.56 o 
  -4   1  23       81.83       71.26     16.49 o 
  -3   1  23     1509.06     1585.12     44.44 o 
  -2   1  23       29.97       38.44     17.90 o 
  -6   2  23      267.55      355.29     24.41 o 
  -5   2  23      183.70      218.55     31.84 o 
  -4   2  23       46.01       40.52     17.94 o 
  -3   2  23      232.42      254.65     19.66 o 
  -2   2  23        4.11       -0.88     12.54 o 
  -4   3  23       13.71       10.60     19.62 o 
                                                 
